# Supplementary material for: Ethyl 3-amino-4H-thieno[2,3-b]pyridine-2-carboxyl­ate
Source: Acta Crystallogr Sect E Struct Rep Online. 2008 Dec 3;65(Pt 1):o9. doi: 10.1107/S1600536808039974 (PMC2967861; doi:10.1107/S1600536808039974)
Supplement: Supplementary file 2 [file e-65-000o9-Isup2.hkl]

# 
# h,k,l, Fc-squared, Fo-squared, sigma(Fo-squared) and status flag 
# 
data_I
_shelx_title ' ZRL245 in P21/c' 
_shelx_refln_list_code          4 
_shelx_F_calc_maximum      116.09 
_exptl_crystal_F_000       464.00 
_reflns_d_resolution_high  0.8247 
 
loop_ 
 _symmetry_equiv_pos_as_xyz 
 'x, y, z' 
 '-x, y+1/2, -z+1/2' 
 '-x, -y, -z' 
 'x, -y-1/2, z-1/2' 
 
_cell_length_a     6.6574 
_cell_length_b    13.8913 
_cell_length_c    10.9024 
_cell_angle_alpha  90.000 
_cell_angle_beta   91.637 
_cell_angle_gamma  90.000 
 
_shelx_F_squared_multiplier     1.000 
 
loop_ 
 _refln_index_h 
 _refln_index_k 
 _refln_index_l 
 _refln_F_squared_calc 
 _refln_F_squared_meas 
 _refln_F_squared_sigma 
 _refln_observed_status 
   1   0   0      290.36      248.23      1.69 o 
   2   0   0     4522.14     3730.02     36.94 o 
   3   0   0       29.28       26.11      1.08 o 
   4   0   0      347.17      319.17      4.10 o 
   5   0   0       30.77       24.30      1.62 o 
   6   0   0       89.74       86.48      3.02 o 
   7   0   0        2.47        2.33      2.39 o 
   1   1   0      905.17      878.09      3.28 o 
   2   1   0      143.69      133.57      1.82 o 
   3   1   0      409.60      383.90      3.81 o 
   4   1   0     1085.26     1094.26      7.66 o 
   5   1   0        4.76        2.68      1.76 o 
   6   1   0       54.30       48.37      3.42 o 
   7   1   0      104.04      112.91      5.20 o 
   8   1   0        9.88        7.39      3.58 o 
   0   2   0     3735.39     3176.64     23.33 o 
   1   2   0     3572.44     3410.64     29.06 o 
   2   2   0      492.35      443.67      3.40 o 
   3   2   0     3054.68     3086.91     43.55 o 
   4   2   0       24.97       22.97      1.28 o 
   5   2   0      734.98      736.75      8.55 o 
   6   2   0        0.05        0.00      2.41 o 
   7   2   0       95.08      101.30      5.19 o 
   8   2   0       11.62       13.14      3.84 o 
   1   3   0      898.71      873.48      2.11 o 
   2   3   0     2434.28     2284.83      8.06 o 
   3   3   0      319.45      352.14      3.79 o 
   4   3   0      920.61      918.99      7.14 o 
   5   3   0      180.87      172.95      4.71 o 
   6   3   0       32.03       33.69      2.09 o 
   7   3   0       69.99       85.55      4.40 o 
   0   4   0      491.19      442.74      3.13 o 
   1   4   0      124.50      119.74      1.78 o 
   2   4   0       54.72       38.99      1.25 o 
   3   4   0      118.94      104.69      2.20 o 
   4   4   0      196.98      192.35      3.54 o 
   5   4   0      660.57      632.50      8.13 o 
   6   4   0       81.16       80.01      3.64 o 
   7   4   0      330.20      358.58      8.19 o 
   1   5   0     1269.62     1146.55      5.91 o 
   2   5   0        8.81        7.85      0.79 o 
   3   5   0      431.99      369.71      4.31 o 
   4   5   0     1697.25     1688.86     10.49 o 
   5   5   0      330.83      314.67      6.30 o 
   6   5   0        0.58        0.00      2.15 o 
   7   5   0        1.42        3.00      2.95 o 
   0   6   0     1620.82     1420.05      6.99 o 
   1   6   0       36.57       33.74      1.21 o 
   2   6   0      164.82      123.41      2.39 o 
   3   6   0        7.56        5.58      1.47 o 
   4   6   0       33.36       40.83      2.52 o 
   5   6   0      300.98      319.03      6.28 o 
   6   6   0       51.94       54.61      3.79 o 
   7   6   0       46.69       53.08      4.70 o 
   1   7   0      627.96      632.33      5.78 o 
   2   7   0       23.59       35.62      1.43 o 
   3   7   0       26.23       24.82      1.55 o 
   4   7   0      108.11       97.68      3.34 o 
   5   7   0      228.21      218.97      5.74 o 
   6   7   0       55.08       48.37      4.31 o 
   7   7   0       49.70       57.14      4.45 o 
   0   8   0      555.18      549.15      5.30 o 
   1   8   0      116.65      103.31      2.96 o 
   2   8   0      127.93      122.96      2.76 o 
   3   8   0      242.74      232.71      4.76 o 
   4   8   0       37.51       36.34      2.58 o 
   5   8   0      116.81      107.01      4.39 o 
   6   8   0       32.48       29.08      3.67 o 
   7   8   0        1.44        1.73      3.04 o 
   1   9   0      337.18      354.10      5.26 o 
   2   9   0      333.20      309.87      5.50 o 
   3   9   0      231.71      238.76      5.15 o 
   4   9   0      439.03      416.96      7.29 o 
   5   9   0        0.49        4.13      2.24 o 
   6   9   0       41.33       44.62      4.49 o 
   0  10   0      606.66      610.05      7.42 o 
   1  10   0       67.53       73.71      3.10 o 
   2  10   0      405.26      365.78      6.25 o 
   3  10   0       10.21        5.48      2.53 o 
   4  10   0        0.00        0.00      2.50 o 
   5  10   0        0.43        0.62      1.22 o 
   6  10   0        8.15        5.70      3.38 o 
   1  11   0      323.10      316.65      5.99 o 
   2  11   0      421.95      429.50      7.22 o 
   3  11   0        3.54        1.04      2.45 o 
   4  11   0       11.10       15.65      2.62 o 
   5  11   0       55.04       57.27      3.90 o 
   6  11   0       48.25       53.86      4.32 o 
   0  12   0       47.69       49.95      3.16 o 
   1  12   0        0.49        0.00      2.31 o 
   2  12   0        0.35        0.00      2.70 o 
   3  12   0        0.55        0.89      2.27 o 
   4  12   0        1.46        0.00      2.68 o 
   5  12   0       62.18       76.03      4.84 o 
   1  13   0       10.03        3.69      3.41 o 
   2  13   0        0.02        0.00      2.54 o 
   3  13   0      118.55      107.63      5.14 o 
   4  13   0        0.04        4.25      2.39 o 
   5  13   0       22.64       31.09      3.57 o 
   0  14   0        2.99        2.06      2.89 o 
   1  14   0       86.51       88.14      4.60 o 
   2  14   0        0.34        0.00      2.91 o 
   3  14   0        8.15        4.70      3.35 o 
   4  14   0        4.09        4.17      2.87 o 
   1  15   0       46.80       53.37      4.25 o 
   2  15   0       11.37       17.43      1.90 o 
   3  15   0        1.01        1.56      2.82 o 
   0  16   0      163.99      157.72      6.68 o 
   1  16   0        1.01        5.09      2.65 o 
   2  16   0       16.81       18.04      2.50 o 
  -8   1   1        2.18        4.88      2.62 o 
  -7   1   1        5.89        2.97      2.92 o 
  -6   1   1       77.67       86.30      3.59 o 
  -5   1   1        3.67        5.41      1.74 o 
  -4   1   1      279.83      284.81      4.44 o 
  -3   1   1     1557.88     1553.33      7.71 o 
  -2   1   1     1997.34     2047.70      7.09 o 
  -1   1   1       32.39       37.45      0.81 o 
   0   1   1      113.64      133.20      1.11 o 
   1   1   1       70.99       66.74      1.03 o 
   2   1   1       28.12       29.01      0.94 o 
   3   1   1        9.26       11.63      0.87 o 
   4   1   1      372.70      359.90      4.41 o 
   5   1   1        9.82        5.97      2.13 o 
   6   1   1        0.93        0.00      2.70 o 
   7   1   1        1.03        0.00      2.67 o 
   8   1   1       47.24       55.17      5.08 o 
  -8   2   1        0.02        0.00      3.05 o 
  -7   2   1       28.27       29.09      3.17 o 
  -5   2   1       54.19       52.44      2.97 o 
  -4   2   1       32.72       31.89      2.04 o 
  -3   2   1       34.11       30.85      1.26 o 
  -2   2   1       66.87       71.17      1.48 o 
  -1   2   1     9350.14     7678.21     45.49 o 
   0   2   1     2957.68     2740.15     23.70 o 
   1   2   1      225.41      232.87      1.05 o 
   2   2   1      145.97      121.76      1.86 o 
   3   2   1       62.38       59.71      1.63 o 
   4   2   1      559.71      590.91      5.68 o 
   5   2   1       73.81       71.54      3.25 o 
   6   2   1      551.57      554.15      8.88 o 
   7   2   1        1.51        2.74      2.65 o 
  -7   3   1        8.36        7.57      3.15 o 
  -6   3   1       79.72       79.36      4.01 o 
  -5   3   1      546.71      545.29      7.74 o 
  -4   3   1        4.17        3.78      1.54 o 
  -3   3   1      409.13      414.14      4.25 o 
  -2   3   1        0.21        1.80      0.95 o 
   0   3   1      287.75      263.69      2.18 o 
   1   3   1     1399.84     1381.54      5.44 o 
   2   3   1      159.38      152.43      2.21 o 
   3   3   1        3.13        4.56      0.85 o 
   4   3   1        4.92        5.12      1.80 o 
   5   3   1       38.67       33.69      2.68 o 
   6   3   1        0.28        0.00      2.34 o 
   7   3   1      154.27      163.88      6.40 o 
  -7   4   1       75.33       80.16      5.07 o 
  -6   4   1       18.45       23.43      2.74 o 
  -5   4   1      292.81      293.62      5.72 o 
  -4   4   1       18.69       23.12      2.11 o 
  -3   4   1      428.78      455.65      4.57 o 
  -2   4   1       14.95       12.70      0.81 o 
  -1   4   1      112.42      104.73      1.76 o 
   0   4   1     1713.32     1618.60      6.20 o 
   1   4   1        0.19        5.17      0.60 o 
   2   4   1     1652.67     1624.96      7.50 o 
   3   4   1      390.41      404.26      4.30 o 
   4   4   1        0.66        0.00      1.90 o 
   5   4   1       42.23       41.64      2.44 o 
   6   4   1       12.30       11.66      1.57 o 
   7   4   1        5.89        5.60      3.08 o 
  -7   5   1        0.12        0.00      3.10 o 
  -6   5   1        1.36        0.00      2.44 o 
  -5   5   1       31.41       26.96      2.76 o 
  -4   5   1       50.04       49.75      2.74 o 
  -3   5   1       13.20       19.84      1.60 o 
  -2   5   1       98.61      112.02      2.49 o 
  -1   5   1      585.12      579.87      3.17 o 
   0   5   1       97.02       86.78      1.69 o 
   1   5   1      503.27      495.65      3.96 o 
   2   5   1     3084.62     3060.23     10.92 o 
   3   5   1       77.25       67.56      1.92 o 
   4   5   1      884.87      913.25      8.82 o 
   5   5   1        0.11        0.67      1.94 o 
   6   5   1        3.82        2.59      2.62 o 
   7   5   1        3.11        0.00      3.63 o 
  -7   6   1       66.31       68.88      4.80 o 
  -6   6   1        4.92        4.62      2.42 o 
  -5   6   1        0.06        0.00      2.50 o 
  -4   6   1       27.94       25.91      2.32 o 
  -3   6   1       82.41       77.73      2.66 o 
  -2   6   1       19.53       25.70      1.61 o 
  -1   6   1     1150.80     1169.57      7.24 o 
   0   6   1      145.73      134.31      2.25 o 
   1   6   1      223.24      219.15      2.90 o 
   2   6   1      117.53      122.32      2.43 o 
   3   6   1       49.38       50.34      1.77 o 
   4   6   1      300.63      261.67      4.32 o 
   5   6   1       14.03        9.93      2.59 o 
   6   6   1       19.02       23.89      3.04 o 
   7   6   1       88.72       91.41      5.04 o 
  -7   7   1       11.46        9.64      3.26 o 
  -6   7   1       72.46       68.47      4.56 o 
  -5   7   1      104.77       96.98      4.33 o 
  -4   7   1       34.21       36.41      2.59 o 
  -3   7   1      314.32      309.57      5.16 o 
  -2   7   1       55.34       44.86      2.39 o 
  -1   7   1        4.03        3.11      1.15 o 
   0   7   1       22.64       23.94      1.67 o 
   1   7   1      426.76      445.80      4.53 o 
   2   7   1      730.12      716.36      6.68 o 
   3   7   1        8.67       12.07      1.15 o 
   4   7   1      290.40      280.14      5.38 o 
   5   7   1        0.04        0.00      2.47 o 
   6   7   1      184.61      183.23      5.85 o 
   7   7   1        0.79        1.78      2.72 o 
  -7   8   1        4.20        2.37      3.27 o 
  -6   8   1       25.96       31.55      2.87 o 
  -5   8   1      134.81      131.32      4.77 o 
  -4   8   1      297.89      279.59      5.89 o 
  -3   8   1        4.30        3.02      2.11 o 
  -2   8   1        3.17        1.35      1.54 o 
  -1   8   1       18.32       24.36      1.85 o 
   0   8   1      604.92      575.09      5.46 o 
   1   8   1       43.03       50.86      1.73 o 
   2   8   1        7.58        4.14      1.79 o 
   3   8   1      354.70      326.43      4.86 o 
   4   8   1       95.36       88.08      3.55 o 
   5   8   1       11.13       11.11      2.60 o 
   6   8   1       47.97       47.47      4.26 o 
   7   8   1        2.85        7.52      1.68 o 
  -6   9   1       52.38       49.57      4.01 o 
  -5   9   1       65.80       63.46      4.19 o 
  -4   9   1        1.17        0.00      2.38 o 
  -3   9   1      909.18      867.46      9.57 o 
  -2   9   1        5.40        4.00      1.84 o 
  -1   9   1      139.49      115.40      3.43 o 
   0   9   1       11.94        9.97      1.14 o 
   1   9   1       77.48       91.53      3.04 o 
   2   9   1       69.16       71.78      3.08 o 
   3   9   1       50.26       45.21      2.94 o 
   4   9   1        0.03        0.00      2.18 o 
   5   9   1        1.78        0.33      2.70 o 
   6   9   1       78.33       85.25      5.05 o 
  -6  10   1       28.65       31.07      4.00 o 
  -5  10   1       11.63       13.84      2.29 o 
  -4  10   1        0.65        0.00      2.31 o 
  -3  10   1       51.83       47.73      3.25 o 
  -2  10   1       46.81       47.19      2.90 o 
  -1  10   1      135.79      131.57      4.08 o 
   0  10   1      624.13      600.83      6.46 o 
   1  10   1      442.45      425.55      5.50 o 
   2  10   1       53.62       52.96      2.20 o 
   3  10   1      403.00      407.29      5.90 o 
   4  10   1       58.43       53.51      3.72 o 
   5  10   1       20.01       24.93      2.93 o 
   6  10   1       49.91       48.98      5.26 o 
  -6  11   1       13.89       17.08      3.42 o 
  -5  11   1        3.47        8.53      2.59 o 
  -4  11   1        0.02        5.59      2.00 o 
  -3  11   1       79.92       83.08      3.94 o 
  -2  11   1        8.82        3.55      3.03 o 
  -1  11   1      134.54      130.67      4.35 o 
   0  11   1       22.83       17.81      2.44 o 
   1  11   1       81.63       77.90      3.21 o 
   2  11   1      511.50      517.08      6.59 o 
   3  11   1       79.26       75.24      4.12 o 
   4  11   1      126.92      119.44      4.92 o 
   5  11   1       11.84       10.51      2.92 o 
   6  11   1        8.59        8.02      3.58 o 
  -5  12   1       40.73       59.87      3.91 o 
  -4  12   1       88.95       95.04      5.36 o 
  -3  12   1       21.17       31.12      2.98 o 
  -2  12   1      522.82      486.46      9.42 o 
  -1  12   1       36.45       40.70      3.12 o 
   0  12   1       52.11       52.56      3.58 o 
   1  12   1       15.04        9.82      2.85 o 
   2  12   1      229.76      240.09      6.12 o 
   3  12   1       97.25      103.43      4.38 o 
   4  12   1       18.54       11.44      3.43 o 
   5  12   1       15.52       13.57      3.61 o 
  -5  13   1       20.59       20.26      3.99 o 
  -4  13   1        1.29        0.00      3.23 o 
  -3  13   1      191.41      184.77      6.55 o 
  -2  13   1      163.89      143.32      6.21 o 
  -1  13   1      667.72      639.50     10.27 o 
   0  13   1       57.14       60.71      3.92 o 
   1  13   1      178.55      176.31      5.38 o 
   2  13   1       55.54       53.86      3.75 o 
   3  13   1        0.63        0.80      2.29 o 
   4  13   1       21.23       24.69      3.51 o 
   5  13   1       35.37       34.86      4.39 o 
  -4  14   1       62.39       60.33      5.46 o 
  -3  14   1        0.63        0.00      3.24 o 
  -2  14   1       93.00       97.74      4.96 o 
  -1  14   1       37.57       28.20      4.06 o 
   0  14   1       97.16       90.21      5.21 o 
   1  14   1      329.95      362.86      8.04 o 
   2  14   1       25.60       28.13      3.41 o 
   3  14   1        6.65       10.48      1.95 o 
   4  14   1        0.00        0.00      3.15 o 
  -3  15   1       95.37       98.15      5.89 o 
  -2  15   1        2.64        0.00      3.32 o 
  -1  15   1        3.23        0.00      3.04 o 
   0  15   1        5.89        4.45      3.26 o 
   1  15   1        0.16        0.00      3.50 o 
   2  15   1       77.60       82.27      5.38 o 
   3  15   1        4.95        6.59      3.09 o 
  -2  16   1       53.37       63.24      4.96 o 
  -1  16   1        9.03       10.40      3.09 o 
   0  16   1       11.88       10.15      3.60 o 
   1  16   1      140.22      152.37      6.43 o 
   2  16   1      128.69      133.56      6.60 o 
  -8   0   2        0.40        6.77      2.16 o 
  -7   0   2      126.08      104.78      5.39 o 
  -6   0   2     1151.65     1179.39     12.43 o 
  -5   0   2       13.88       11.13      2.37 o 
  -4   0   2      365.86      394.48      5.24 o 
  -3   0   2      623.88      666.22      5.25 o 
  -2   0   2      404.65      413.30      3.40 o 
  -1   0   2      605.71      601.65      3.34 o 
   0   0   2    13476.32     9337.87     45.60 o 
   1   0   2      399.73      376.92      2.62 o 
   2   0   2     3566.29     3375.79     38.87 o 
   3   0   2     2613.94     2754.60     10.51 o 
   4   0   2        7.52        1.28      1.60 o 
   5   0   2      642.85      615.06      6.68 o 
   6   0   2     1600.43     1587.35     12.75 o 
   7   0   2        6.67        7.37      1.78 o 
  -7   1   2        4.91        5.01      2.90 o 
  -6   1   2      143.06      155.72      5.09 o 
  -5   1   2      184.58      182.87      4.56 o 
  -4   1   2      736.40      779.69      7.16 o 
  -3   1   2     1243.11     1190.98      7.04 o 
  -2   1   2        1.27        1.50      1.05 o 
  -1   1   2     1467.06     1632.86      5.53 o 
   0   1   2      477.31      573.08      2.96 o 
   1   1   2      189.76      172.13      1.85 o 
   2   1   2      440.12      406.59      3.44 o 
   3   1   2     1298.39     1351.83      7.51 o 
   4   1   2      571.53      546.74      6.36 o 
   5   1   2      433.23      410.67      6.84 o 
   6   1   2      162.03      151.78      5.36 o 
   7   1   2       21.31       28.61      3.37 o 
  -7   2   2       16.79       14.90      3.24 o 
  -5   2   2      346.99      334.26      6.04 o 
  -4   2   2      633.75      551.22      6.29 o 
  -3   2   2      294.92      286.67      3.55 o 
  -2   2   2      391.05      358.56      3.27 o 
   0   2   2     3028.32     3082.43     29.49 o 
   1   2   2     2936.42     2810.44     33.38 o 
   2   2   2      569.11      520.99      4.07 o 
   3   2   2     5669.09     5527.44     61.72 o 
   4   2   2       26.42       16.36      1.20 o 
   5   2   2        1.49        0.31      2.28 o 
   6   2   2       65.28       78.04      3.70 o 
   7   2   2        7.42        8.14      1.60 o 
  -7   3   2        2.30        0.00      3.01 o 
  -6   3   2        0.23        0.00      2.53 o 
  -5   3   2      337.64      322.04      5.99 o 
  -4   3   2      215.34      216.57      4.24 o 
  -3   3   2        3.63        0.00      1.22 o 
  -2   3   2     1466.40     1552.47      7.17 o 
   0   3   2      474.20      438.17      3.11 o 
   1   3   2     2358.77     2323.23     30.47 o 
   2   3   2      163.98      155.04      2.34 o 
   3   3   2       18.52       23.14      1.21 o 
   5   3   2      193.81      186.87      4.72 o 
   6   3   2       11.61       15.12      2.54 o 
   7   3   2      141.77      161.29      6.02 o 
  -7   4   2      151.82      169.14      6.18 o 
  -6   4   2      284.93      275.52      7.00 o 
  -5   4   2      263.05      242.58      5.95 o 
  -4   4   2      185.28      172.19      4.05 o 
  -3   4   2       15.45       14.84      1.02 o 
  -2   4   2      679.06      677.24      5.03 o 
  -1   4   2     6429.52     6020.83     37.06 o 
   0   4   2      160.57      177.36      2.19 o 
   1   4   2     2148.23     2107.28      7.89 o 
   2   4   2      547.36      516.37      4.35 o 
   3   4   2        0.19        0.00      1.39 o 
   4   4   2       33.38       33.18      1.72 o 
   5   4   2        5.19        4.09      1.31 o 
   6   4   2       49.25       61.74      3.84 o 
   7   4   2        1.33        0.29      2.86 o 
  -7   5   2        0.04        0.69      3.00 o 
  -6   5   2       52.42       52.41      3.51 o 
  -5   5   2      260.49      250.42      5.79 o 
  -4   5   2      204.09      196.34      4.45 o 
  -3   5   2       39.58       30.72      1.65 o 
  -2   5   2     3108.97     3283.44     12.61 o 
  -1   5   2      285.46      291.53      3.51 o 
   0   5   2       46.27       42.02      1.25 o 
   1   5   2       60.95       49.32      1.41 o 
   2   5   2     1171.79     1171.26      7.00 o 
   3   5   2      141.43      123.26      3.12 o 
   4   5   2      556.13      535.14      6.79 o 
   5   5   2        0.94        3.28      1.82 o 
   6   5   2       23.82       22.39      3.33 o 
   7   5   2        2.72        0.00      3.50 o 
  -7   6   2       48.55       55.27      4.15 o 
  -6   6   2       91.10      101.15      4.60 o 
  -5   6   2      272.26      263.04      5.97 o 
  -4   6   2      448.77      428.56      6.34 o 
  -3   6   2        1.89        0.00      1.91 o 
  -2   6   2       51.59       53.31      1.84 o 
  -1   6   2       23.63       18.53      1.07 o 
   0   6   2        5.32        3.90      0.72 o 
   1   6   2     1859.18     1782.91      8.51 o 
   2   6   2        4.06       29.08      1.35 o 
   3   6   2      498.01      456.09      5.10 o 
   4   6   2      123.35      104.14      2.84 o 
   5   6   2      158.53      156.00      4.85 o 
   6   6   2       45.67       36.22      2.52 o 
   7   6   2       10.12        6.66      3.42 o 
  -7   7   2       11.34       14.97      3.33 o 
  -6   7   2        0.16        4.26      2.26 o 
  -5   7   2      297.37      321.45      7.23 o 
  -4   7   2       30.17       29.76      2.58 o 
  -3   7   2      623.39      562.38      7.10 o 
  -2   7   2      826.86      843.44      7.63 o 
  -1   7   2     2133.38     2078.07     10.95 o 
   0   7   2     1652.02     1630.10      8.63 o 
   1   7   2      313.51      308.95      3.91 o 
   2   7   2       62.95       51.66      1.79 o 
   3   7   2      334.25      347.76      5.33 o 
   4   7   2      326.42      312.13      6.03 o 
   5   7   2        0.50        0.00      2.27 o 
   6   7   2       88.65       93.21      4.67 o 
   7   7   2       28.84       25.58      4.19 o 
  -7   8   2       21.40       16.55      4.14 o 
  -6   8   2       22.07       22.72      3.58 o 
  -5   8   2       17.46       15.24      2.83 o 
  -4   8   2       29.78       37.85      2.69 o 
  -3   8   2       42.29       51.42      2.21 o 
  -2   8   2       38.95       33.72      1.62 o 
  -1   8   2       64.51       53.07      1.80 o 
   0   8   2      622.25      575.77      5.47 o 
   1   8   2      338.00      304.04      4.16 o 
   2   8   2      365.37      343.68      4.56 o 
   3   8   2      200.51      183.41      3.71 o 
   4   8   2       42.55       41.77      2.15 o 
   5   8   2       17.43        9.75      2.90 o 
   6   8   2       71.93       75.16      4.67 o 
  -6   9   2       52.03       60.14      4.60 o 
  -5   9   2       26.93       22.36      3.66 o 
  -4   9   2        1.34        3.35      1.94 o 
  -3   9   2      193.65      179.18      5.03 o 
  -2   9   2       15.32       15.87      2.26 o 
  -1   9   2       78.20       83.15      3.01 o 
   0   9   2        7.61        6.94      1.89 o 
   1   9   2      212.33      218.11      4.61 o 
   2   9   2      170.14      153.04      4.20 o 
   3   9   2      361.09      354.29      6.71 o 
   4   9   2      241.05      224.55      5.71 o 
   5   9   2      252.86      270.76      6.74 o 
   6   9   2        9.20        5.83      3.78 o 
  -6  10   2        7.46        2.69      3.53 o 
  -5  10   2        3.14        3.51      2.75 o 
  -4  10   2       99.05       94.13      4.08 o 
  -3  10   2      169.46      129.46      4.81 o 
  -2  10   2      562.60      544.47      7.49 o 
  -1  10   2       94.70      105.19      3.36 o 
   0  10   2      282.33      274.82      4.46 o 
   1  10   2       64.41       74.80      2.47 o 
   2  10   2        0.87        2.47      2.03 o 
   3  10   2        1.08        0.00      2.43 o 
   4  10   2       70.21       68.62      2.94 o 
   5  10   2       12.32        7.68      3.12 o 
   6  10   2       30.94       47.99      3.92 o 
  -6  11   2        1.61        0.00      3.43 o 
  -5  11   2        0.15        0.00      2.77 o 
  -4  11   2       30.96       30.05      3.21 o 
  -3  11   2       45.87       43.68      3.25 o 
  -2  11   2      245.63      227.19      5.63 o 
  -1  11   2       61.76       62.96      3.41 o 
   0  11   2      154.89      153.19      4.48 o 
   1  11   2       74.56       75.64      3.26 o 
   2  11   2       99.03      100.79      4.21 o 
   3  11   2       45.30       38.65      3.29 o 
   4  11   2      250.40      272.62      7.08 o 
   5  11   2      108.64      117.32      5.37 o 
  -5  12   2       62.43       71.52      4.57 o 
  -4  12   2       85.01       86.02      4.78 o 
  -3  12   2        0.87        2.98      2.57 o 
  -2  12   2        6.35        4.83      2.72 o 
  -1  12   2       15.59       10.69      2.81 o 
   0  12   2       34.69       32.91      2.12 o 
   1  12   2      140.56      138.23      3.74 o 
   2  12   2       13.17       17.89      2.55 o 
   3  12   2      113.35      113.08      3.78 o 
   4  12   2        0.52        3.67      2.58 o 
   5  12   2       28.48       22.21      4.22 o 
  -5  13   2        4.96        6.24      2.99 o 
  -4  13   2        0.82        0.30      2.96 o 
  -3  13   2      217.44      210.65      7.03 o 
  -2  13   2        3.92        9.83      2.52 o 
  -1  13   2       21.17       17.41      2.82 o 
   0  13   2       52.13       55.56      3.47 o 
   1  13   2       15.79       16.46      2.29 o 
   2  13   2        5.20        7.05      1.58 o 
   3  13   2       34.44       37.81      3.60 o 
   4  13   2        0.81        0.00      3.08 o 
  -4  14   2        3.84        0.00      3.41 o 
  -3  14   2        8.42        5.08      3.38 o 
  -2  14   2        3.01        9.47      2.73 o 
  -1  14   2        1.87        0.44      2.74 o 
   0  14   2        0.02        0.00      2.69 o 
   1  14   2       38.68       30.38      4.38 o 
   2  14   2        0.48        0.00      2.88 o 
   3  14   2        2.63        1.37      2.76 o 
   4  14   2        8.67       12.57      1.97 o 
  -3  15   2        2.97        3.07      2.96 o 
  -2  15   2       15.12       14.03      3.54 o 
  -1  15   2        1.06        0.00      3.14 o 
   0  15   2      137.34      149.03      6.35 o 
   1  15   2        0.50        0.00      3.41 o 
   2  15   2        2.72        4.21      2.82 o 
   3  15   2        3.98        3.29      3.02 o 
  -2  16   2       10.03        4.47      4.24 o 
  -1  16   2       21.85       30.56      3.50 o 
   0  16   2       22.28       23.59      2.60 o 
   1  16   2        8.93       12.63      2.09 o 
   2  16   2       36.68       36.08      4.81 o 
  -7   1   3        0.00        0.00      3.15 o 
  -6   1   3        0.81        0.00      2.79 o 
  -5   1   3        1.04        0.00      2.25 o 
  -4   1   3      183.84      190.36      3.95 o 
  -3   1   3       12.19        9.18      0.89 o 
  -2   1   3     1733.00     1877.97      7.87 o 
  -1   1   3        0.80        1.95      1.17 o 
   0   1   3      134.84      114.25      1.68 o 
   1   1   3     1065.92     1163.34      5.39 o 
   2   1   3     2525.87     2701.34      9.69 o 
   3   1   3        3.00        5.47      0.88 o 
   4   1   3       48.91       44.85      2.24 o 
   5   1   3      167.50      166.29      4.83 o 
   6   1   3       21.92       20.65      2.83 o 
   7   1   3       17.66       16.23      3.67 o 
  -7   2   3        3.00        0.00      3.13 o 
  -5   2   3        1.56        2.28      2.26 o 
  -4   2   3        0.18        0.00      1.81 o 
  -3   2   3      390.81      415.81      4.46 o 
  -2   2   3      300.39      325.40      3.47 o 
  -1   2   3     4852.79     5224.75     46.92 o 
   0   2   3      160.85      172.40      2.09 o 
   1   2   3      432.12      428.11      3.43 o 
   2   2   3       89.18       96.23      1.93 o 
   3   2   3      129.24      159.61      2.77 o 
   4   2   3        3.27        6.48      0.95 o 
   5   2   3      616.54      606.75      8.15 o 
   6   2   3      129.95      127.12      5.12 o 
   7   2   3        2.39        1.82      2.50 o 
  -7   3   3       15.34       13.36      3.61 o 
  -6   3   3       78.29       74.49      4.50 o 
  -5   3   3        0.94        0.46      2.31 o 
  -4   3   3       26.42       25.18      2.34 o 
  -3   3   3       33.75       48.29      1.73 o 
  -2   3   3      262.65      300.90      3.40 o 
  -1   3   3     1494.61     1668.97      7.04 o 
   0   3   3       19.14       16.68      0.89 o 
   1   3   3     2590.38     2827.51     37.10 o 
   2   3   3       93.09      124.11      2.63 o 
   3   3   3       33.69       30.63      1.44 o 
   5   3   3      272.14      279.05      5.78 o 
   6   3   3       27.24       27.31      2.90 o 
   7   3   3       73.05       67.22      5.22 o 
  -7   4   3        8.70       10.62      2.95 o 
  -6   4   3        0.35        0.08      2.40 o 
  -5   4   3       21.60       23.57      2.51 o 
  -4   4   3       39.31       33.43      2.69 o 
  -3   4   3       20.80       23.53      1.41 o 
  -2   4   3      195.75      171.34      2.86 o 
  -1   4   3      757.29      862.37      5.43 o 
   0   4   3      530.27      565.87      4.22 o 
   1   4   3      172.60      189.37      2.61 o 
   2   4   3       94.63      108.93      2.21 o 
   3   4   3      108.71       92.85      2.28 o 
   4   4   3      325.38      314.81      4.82 o 
   5   4   3       25.03       26.53      1.78 o 
   6   4   3        1.50        1.29      1.32 o 
   7   4   3       39.88       44.20      4.14 o 
  -7   5   3       11.75        6.40      3.51 o 
  -6   5   3        3.83        3.19      2.77 o 
  -5   5   3      134.86      128.43      4.66 o 
  -4   5   3      606.60      611.38      7.64 o 
  -3   5   3        7.69        8.78      1.10 o 
  -2   5   3      513.76      543.96      5.67 o 
  -1   5   3      145.90      125.05      2.69 o 
   0   5   3      585.71      641.04      4.92 o 
   1   5   3        9.54       15.17      1.06 o 
   2   5   3      550.31      585.40      5.22 o 
   3   5   3        0.89        0.00      1.39 o 
   4   5   3        2.87        2.47      2.05 o 
   5   5   3      376.22      374.02      7.12 o 
   6   5   3       12.97        9.63      2.91 o 
   7   5   3       84.24       90.68      5.84 o 
  -7   6   3        1.29        1.34      2.96 o 
  -6   6   3      120.26      111.14      5.24 o 
  -5   6   3        6.18        3.66      2.40 o 
  -4   6   3      198.53      190.12      4.85 o 
  -3   6   3       30.36       26.68      1.54 o 
  -2   6   3     3075.09     2931.99     12.23 o 
  -1   6   3      572.92      543.54      4.95 o 
   0   6   3        3.31        9.83      0.88 o 
   1   6   3      287.73      273.32      3.64 o 
   2   6   3       46.54       40.62      1.70 o 
   3   6   3       37.43       36.99      1.68 o 
   4   6   3       77.64       71.84      2.51 o 
   5   6   3       96.39       84.30      3.13 o 
   6   6   3       16.69       17.34      2.20 o 
   7   6   3        0.09        0.00      2.86 o 
  -7   7   3       42.00       44.16      5.05 o 
  -6   7   3       42.74       38.72      3.83 o 
  -5   7   3       13.60        8.41      2.82 o 
  -4   7   3       91.91       88.48      3.74 o 
  -3   7   3        2.80        5.20      2.01 o 
  -2   7   3      888.84      876.61      8.07 o 
  -1   7   3       69.62       64.09      2.59 o 
   0   7   3     1506.47     1481.73      8.58 o 
   1   7   3      243.19      259.84      4.18 o 
   2   7   3      649.76      645.27      7.01 o 
   3   7   3        3.75        0.57      1.87 o 
   4   7   3       16.42       17.57      2.43 o 
   5   7   3      132.42      148.55      5.07 o 
   6   7   3        1.32        0.00      2.77 o 
   7   7   3        3.96        5.44      3.30 o 
  -6   8   3       26.76       30.75      3.82 o 
  -5   8   3       29.40       21.28      3.54 o 
  -4   8   3       46.09       45.36      2.98 o 
  -3   8   3     1113.97     1055.55      8.94 o 
  -2   8   3      137.52      148.22      3.25 o 
  -1   8   3       67.75       71.12      2.16 o 
   0   8   3        0.89        2.68      1.46 o 
   1   8   3     1124.71     1171.33     11.18 o 
   2   8   3       13.38       11.91      1.30 o 
   3   8   3      484.48      458.10      5.95 o 
   4   8   3      101.81       87.82      3.02 o 
   5   8   3       70.26       73.50      4.40 o 
   6   8   3       41.29       44.15      4.03 o 
  -6   9   3       18.65       17.80      3.83 o 
  -5   9   3        0.11        2.08      2.31 o 
  -4   9   3       19.80       15.02      2.62 o 
  -3   9   3      457.06      440.78      7.44 o 
  -2   9   3      211.76      205.42      5.04 o 
  -1   9   3        6.80        6.87      1.80 o 
   0   9   3      448.53      453.36      6.32 o 
   1   9   3      331.61      325.35      5.32 o 
   2   9   3      116.40      114.76      3.63 o 
   3   9   3      157.73      153.24      4.69 o 
   4   9   3      110.42      115.08      4.23 o 
   5   9   3      229.62      246.43      6.87 o 
   6   9   3       30.68       26.74      3.75 o 
  -6  10   3      151.77      176.18      6.94 o 
  -5  10   3       42.66       44.53      3.84 o 
  -4  10   3       22.11       20.42      2.95 o 
  -3  10   3       22.16       19.79      2.76 o 
  -2  10   3      454.33      455.16      7.08 o 
  -1  10   3       32.82       30.58      1.83 o 
   0  10   3       51.94       56.34      2.19 o 
   1  10   3       43.16       44.92      2.14 o 
   2  10   3       27.39       28.41      1.88 o 
   3  10   3      200.23      202.04      4.35 o 
   4  10   3        3.71        3.83      2.77 o 
   5  10   3        2.29        0.00      3.29 o 
   6  10   3      148.82      159.42      6.76 o 
  -5  11   3       81.65       89.49      5.08 o 
  -4  11   3      179.72      158.22      6.03 o 
  -3  11   3       87.80       82.16      4.37 o 
  -2  11   3       35.09       31.65      2.89 o 
  -1  11   3      215.51      206.15      5.60 o 
   0  11   3       25.06       20.17      2.56 o 
   1  11   3       19.83       24.80      2.71 o 
   2  11   3      179.12      178.98      5.24 o 
   3  11   3        2.32        0.00      2.83 o 
   4  11   3        0.31        0.00      2.99 o 
   5  11   3      164.34      150.04      6.67 o 
  -5  12   3        5.17        6.38      3.09 o 
  -4  12   3       98.28      115.35      5.25 o 
  -3  12   3        0.10        0.68      2.39 o 
  -2  12   3       70.47       69.05      3.92 o 
  -1  12   3        0.90        3.14      1.13 o 
   0  12   3      225.52      216.00      4.75 o 
   1  12   3      276.41      274.57      5.26 o 
   2  12   3      155.99      176.36      5.44 o 
   3  12   3      225.11      230.94      6.51 o 
   4  12   3      216.29      239.19      7.25 o 
   5  12   3        5.39        3.16      3.26 o 
  -4  13   3        0.03        0.00      3.10 o 
  -3  13   3        7.21        5.72      3.12 o 
  -2  13   3       10.58       13.82      2.89 o 
  -1  13   3       33.77       26.51      3.64 o 
   0  13   3        4.02        4.27      2.72 o 
   1  13   3        6.59        8.81      3.00 o 
   2  13   3      117.55      132.21      5.06 o 
   3  13   3        0.07        0.74      2.55 o 
   4  13   3       42.97       58.83      3.94 o 
  -4  14   3       20.50       22.84      3.51 o 
  -3  14   3       21.04       18.79      3.88 o 
  -2  14   3        0.41        0.00      2.89 o 
  -1  14   3       25.22       31.93      3.53 o 
   0  14   3       40.57       41.37      2.73 o 
   1  14   3      488.96      506.06      8.07 o 
   2  14   3       14.07        9.72      3.48 o 
   3  14   3       30.00       25.79      4.10 o 
   4  14   3        8.12        5.33      3.46 o 
  -3  15   3       63.40       66.53      5.25 o 
  -2  15   3      102.01      110.57      6.10 o 
  -1  15   3       29.91       37.65      3.23 o 
   0  15   3       38.37       46.44      3.72 o 
   1  15   3        3.23        0.00      3.55 o 
   2  15   3       78.80       92.99      5.22 o 
   3  15   3       11.42       13.60      2.03 o 
  -1  16   3       31.62       32.94      4.14 o 
   0  16   3        2.09        2.31      2.12 o 
   1  16   3       55.36       53.07      5.34 o 
  -7   0   4      157.17      166.29      6.12 o 
  -6   0   4      299.89      313.28      7.11 o 
  -5   0   4      162.25      158.99      4.58 o 
  -4   0   4      126.90      138.09      3.78 o 
  -3   0   4     2007.95     2042.53     10.33 o 
  -2   0   4       30.45       30.02      1.26 o 
  -1   0   4     1074.89     1052.79      5.75 o 
   0   0   4      922.90     1100.32      3.32 o 
   1   0   4       18.06       13.86      0.82 o 
   2   0   4     1001.62      931.57      6.09 o 
   3   0   4     1039.73     1147.30      7.69 o 
   4   0   4       64.86       54.20      1.97 o 
   5   0   4      322.28      300.47      5.83 o 
   6   0   4      533.07      545.81      8.99 o 
   7   0   4      184.11      194.17      6.60 o 
  -7   1   4      210.99      207.58      7.18 o 
  -6   1   4       15.87        1.78      3.75 o 
  -5   1   4       48.26       41.78      3.04 o 
  -4   1   4       10.84       20.02      2.12 o 
  -3   1   4        5.23        3.06      1.72 o 
  -2   1   4      983.84      993.95      6.18 o 
  -1   1   4      107.94      105.38      1.92 o 
   0   1   4     4450.67     4898.47     48.21 o 
   1   1   4       17.00       26.82      1.08 o 
   2   1   4      912.96      985.67      6.83 o 
   3   1   4      953.61      932.17      7.54 o 
   4   1   4       16.89       21.09      1.82 o 
   5   1   4      333.19      308.60      5.99 o 
   6   1   4        1.16        1.39      2.75 o 
   7   1   4        6.04        3.05      3.66 o 
  -7   2   4       51.32       47.02      4.66 o 
  -5   2   4       14.57       10.41      2.61 o 
  -4   2   4      112.17      101.28      3.45 o 
  -3   2   4     1234.40     1329.29      8.52 o 
  -2   2   4        0.88        1.72      1.31 o 
  -1   2   4       32.85       25.32      1.15 o 
   0   2   4       92.61      107.76      1.98 o 
   1   2   4      317.92      354.26      3.47 o 
   2   2   4     2334.14     2353.27      9.96 o 
   3   2   4      172.84      187.78      3.15 o 
   4   2   4      763.44      736.05      7.00 o 
   5   2   4      153.41      149.06      4.80 o 
   6   2   4        6.42        7.11      2.60 o 
   7   2   4       98.74      106.17      5.38 o 
  -7   3   4      224.30      238.10      7.99 o 
  -6   3   4        0.28        0.00      2.84 o 
  -5   3   4      817.34      831.91      9.84 o 
  -4   3   4       95.46       88.70      3.19 o 
  -3   3   4       21.54       15.87      1.22 o 
  -2   3   4      461.99      533.49      4.83 o 
  -1   3   4       33.71       39.95      1.47 o 
   0   3   4      237.14      244.07      3.00 o 
   1   3   4      883.74      894.24      5.76 o 
   2   3   4       52.37       65.23      1.81 o 
   3   3   4      104.43       83.69      2.69 o 
   5   3   4      590.97      560.55      8.59 o 
   6   3   4        4.22        3.11      2.70 o 
   7   3   4       28.86       35.28      4.04 o 
  -7   4   4        5.36        9.13      3.06 o 
  -6   4   4      104.97      110.54      5.06 o 
  -5   4   4       40.89       39.21      3.28 o 
  -4   4   4      199.22      203.47      4.49 o 
  -3   4   4       39.26       43.58      1.71 o 
  -2   4   4     1234.56     1353.56      8.06 o 
  -1   4   4     2715.71     3010.47     49.09 o 
   0   4   4     1986.61     2049.50      8.90 o 
   1   4   4      406.28      431.47      4.25 o 
   2   4   4     2652.01     2789.57     11.63 o 
   3   4   4       11.12        7.17      1.02 o 
   4   4   4     1541.39     1525.47     10.50 o 
   5   4   4       10.20        7.26      2.56 o 
   6   4   4        2.54        3.02      2.59 o 
   7   4   4       51.74       62.64      4.30 o 
  -7   5   4        4.86        4.22      3.25 o 
  -6   5   4        6.04        6.70      3.04 o 
  -5   5   4      150.10      147.33      4.89 o 
  -4   5   4      529.64      517.16      7.48 o 
  -3   5   4      122.25      134.25      3.04 o 
  -2   5   4     6153.82     6367.14     80.98 o 
  -1   5   4      220.27      247.87      3.77 o 
   0   5   4     1687.86     1856.32      9.10 o 
   1   5   4       94.12      117.21      2.37 o 
   2   5   4      537.24      520.12      5.84 o 
   3   5   4      144.56      127.93      3.57 o 
   4   5   4      390.18      385.66      6.72 o 
   5   5   4       44.17       40.65      3.47 o 
   6   5   4      176.38      185.53      6.22 o 
   7   5   4       65.06       83.68      5.08 o 
  -7   6   4       12.27        9.64      3.76 o 
  -6   6   4       47.09       48.97      4.17 o 
  -5   6   4       43.20       35.15      3.36 o 
  -4   6   4      542.75      514.60      7.61 o 
  -3   6   4      818.58      798.99      7.44 o 
  -2   6   4       21.44      191.33      3.30 o 
  -1   6   4      323.16      312.49      4.65 o 
   0   6   4        4.23        8.10      0.92 o 
   1   6   4      498.00      490.94      5.01 o 
   2   6   4      316.60      298.49      4.18 o 
   3   6   4      115.82      120.45      3.02 o 
   4   6   4      224.34      210.64      4.34 o 
   5   6   4        0.45        0.78      2.35 o 
   6   6   4       24.62       22.15      3.60 o 
   7   6   4      138.90      152.86      6.83 o 
  -6   7   4       21.08       16.81      3.60 o 
  -5   7   4       23.62       19.90      3.63 o 
  -4   7   4       99.26       93.72      4.06 o 
  -3   7   4       94.89       91.12      3.54 o 
  -2   7   4     1321.67     1369.32     10.68 o 
  -1   7   4      157.86      171.94      3.92 o 
   0   7   4      605.10      597.91      6.42 o 
   1   7   4      582.12      585.00      6.54 o 
   2   7   4       18.88       22.58      1.99 o 
   3   7   4      490.14      485.39      7.13 o 
   4   7   4       71.36       72.25      3.62 o 
   5   7   4      151.93      161.84      5.62 o 
   6   7   4      165.42      174.73      6.60 o 
  -6   8   4       83.15      102.79      4.95 o 
  -5   8   4       76.70       68.15      4.37 o 
  -4   8   4      114.83      102.85      4.11 o 
  -3   8   4       42.45       47.10      3.29 o 
  -2   8   4        3.55        2.83      1.14 o 
  -1   8   4      164.89      151.15      3.22 o 
   0   8   4        0.87        0.95      1.72 o 
   1   8   4       10.92       14.29      1.34 o 
   2   8   4       19.32       24.13      1.62 o 
   3   8   4      102.52       99.84      3.26 o 
   4   8   4       39.46       38.82      2.23 o 
   5   8   4        9.92       10.24      3.05 o 
   6   8   4        0.11        1.90      2.72 o 
  -6   9   4       22.92       15.03      4.06 o 
  -5   9   4      117.60      115.03      5.50 o 
  -4   9   4       16.10       22.86      2.56 o 
  -3   9   4      140.12      139.79      4.55 o 
  -2   9   4        0.70        0.06      2.19 o 
  -1   9   4      275.46      289.81      5.42 o 
   0   9   4      155.50      152.84      4.10 o 
   1   9   4      180.23      188.18      4.42 o 
   2   9   4      190.25      187.66      4.65 o 
   3   9   4      681.91      664.13      9.15 o 
   4   9   4      103.24       92.41      4.43 o 
   5   9   4       75.10       72.45      4.38 o 
   6   9   4        0.68        0.00      3.06 o 
  -6  10   4       39.32       45.38      4.28 o 
  -5  10   4        0.00        9.79      1.98 o 
  -4  10   4       61.11       58.55      4.24 o 
  -3  10   4       52.59       35.67      3.52 o 
  -2  10   4       55.84       54.88      2.40 o 
  -1  10   4      167.67      178.43      4.60 o 
   0  10   4       18.18       20.62      1.88 o 
   1  10   4       14.01       12.41      1.46 o 
   2  10   4      303.23      286.01      5.01 o 
   3  10   4      337.53      349.31      7.23 o 
   4  10   4       62.07       65.78      3.05 o 
   5  10   4        7.69        9.96      2.09 o 
  -5  11   4        1.08        0.00      3.19 o 
  -4  11   4        1.60        2.88      2.75 o 
  -3  11   4        7.97        7.17      2.60 o 
  -2  11   4        2.07        0.00      2.36 o 
  -1  11   4      139.46      149.21      4.99 o 
   0  11   4       89.46      104.42      4.11 o 
   1  11   4        1.66        2.17      2.02 o 
   2  11   4       71.73       67.71      3.74 o 
   3  11   4       26.30       22.62      3.16 o 
   4  11   4       38.79       34.50      3.58 o 
   5  11   4       65.60       64.94      5.23 o 
  -5  12   4        0.03        0.00      3.37 o 
  -4  12   4       42.89       46.44      3.70 o 
  -3  12   4       39.79       46.21      3.82 o 
  -2  12   4        0.05        0.00      2.48 o 
  -1  12   4       69.17       71.64      3.61 o 
   0  12   4      196.23      193.89      5.78 o 
   1  12   4       33.90       33.11      2.23 o 
   2  12   4       49.81       52.22      2.64 o 
   3  12   4        3.45        0.27      2.67 o 
   4  12   4       10.21       11.12      3.06 o 
   5  12   4       35.23       34.90      4.64 o 
  -4  13   4        5.27        8.50      3.25 o 
  -3  13   4       51.09       40.73      4.74 o 
  -2  13   4       69.94       62.97      4.97 o 
  -1  13   4        1.22        0.00      2.86 o 
   0  13   4       74.05       74.63      4.42 o 
   1  13   4       34.43       37.02      3.36 o 
   2  13   4        0.37        2.79      2.31 o 
   3  13   4       90.97       81.86      5.32 o 
   4  13   4       32.32       22.08      4.21 o 
  -3  14   4        3.76        0.00      3.36 o 
  -2  14   4        0.06        0.00      2.82 o 
  -1  14   4       58.89       58.57      4.56 o 
   0  14   4       10.49       13.39      2.12 o 
   1  14   4       11.55       10.19      1.96 o 
   2  14   4       40.66       41.41      2.83 o 
   3  14   4        3.15        2.90      3.00 o 
  -2  15   4       21.52       15.74      4.25 o 
  -1  15   4       46.32       40.20      4.88 o 
   0  15   4       84.48       95.67      5.47 o 
   1  15   4        3.10        6.46      2.98 o 
   2  15   4        6.12        9.17      1.84 o 
   0  16   4        2.30        0.55      3.38 o 
  -7   1   5        4.59        0.60      3.76 o 
  -6   1   5        7.42        0.00      3.74 o 
  -5   1   5       89.27       83.28      4.09 o 
  -4   1   5       14.62       15.87      2.11 o 
  -3   1   5       50.82       42.34      1.80 o 
  -2   1   5       31.78       40.83      1.62 o 
  -1   1   5      684.37      780.29      5.77 o 
   0   1   5      260.58      311.18      3.50 o 
   1   1   5      202.75      239.92      3.16 o 
   2   1   5      224.91      244.99      3.90 o 
   3   1   5      120.92      111.36      3.10 o 
   4   1   5      614.55      603.65      7.90 o 
   5   1   5        0.64        3.10      1.99 o 
   6   1   5       20.82       21.24      3.07 o 
   7   1   5       26.64       26.53      3.54 o 
  -7   2   5       14.59       19.66      3.38 o 
  -5   2   5       18.59       13.69      2.97 o 
  -4   2   5       18.80       18.55      2.52 o 
  -3   2   5        3.46        1.77      1.82 o 
  -2   2   5      356.03      405.41      4.47 o 
  -1   2   5      554.87      668.00      5.32 o 
   0   2   5      785.53      961.79      6.21 o 
   1   2   5      116.32      116.83      2.30 o 
   2   2   5       86.52      113.64      2.45 o 
   3   2   5       26.87       25.71      2.00 o 
   4   2   5       10.56        6.20      2.19 o 
   5   2   5      459.20      413.10      7.62 o 
   6   2   5       55.82       61.39      3.86 o 
   7   2   5        0.00        0.00      2.82 o 
  -7   3   5       23.63       18.19      4.19 o 
  -6   3   5       26.62       25.40      3.20 o 
  -5   3   5      183.87      184.51      5.32 o 
  -4   3   5        6.68       11.71      2.09 o 
  -3   3   5       45.36       59.70      2.11 o 
  -2   3   5      150.01      150.83      2.95 o 
  -1   3   5       55.49       73.71      1.95 o 
   0   3   5       20.69       33.83      1.98 o 
   1   3   5      345.98      383.76      4.69 o 
   2   3   5      486.99      550.78      5.91 o 
   3   3   5      188.97      185.92      4.09 o 
   5   3   5       31.36       36.68      2.92 o 
   6   3   5       30.47       29.25      3.15 o 
   7   3   5       15.83       23.78      3.48 o 
  -7   4   5        3.47        1.46      3.25 o 
  -6   4   5        0.24        0.00      2.72 o 
  -5   4   5       99.75      102.54      4.32 o 
  -4   4   5       29.13       20.81      2.80 o 
  -3   4   5       87.42       84.17      2.46 o 
  -2   4   5        8.57        7.96      1.33 o 
  -1   4   5      102.03       89.51      2.22 o 
   0   4   5       46.34       53.54      1.82 o 
   1   4   5     1765.63     1969.79      9.90 o 
   2   4   5       38.01       43.26      1.73 o 
   3   4   5       12.86       13.70      1.19 o 
   4   4   5       76.96       73.51      3.66 o 
   5   4   5        5.39        1.68      2.32 o 
   6   4   5       39.16       32.27      3.47 o 
   7   4   5        0.53        0.00      2.98 o 
  -7   5   5       11.30       10.88      3.62 o 
  -6   5   5       67.98       66.25      4.27 o 
  -5   5   5       25.54       25.65      2.93 o 
  -4   5   5      299.24      303.51      6.05 o 
  -3   5   5      353.68      371.69      5.22 o 
  -2   5   5       46.39       44.86      1.99 o 
  -1   5   5      967.00     1024.74      7.93 o 
   0   5   5        0.19        0.00      1.65 o 
   1   5   5     1044.08     1146.53      8.57 o 
   2   5   5        8.50       18.06      1.97 o 
   3   5   5       17.07       14.76      2.22 o 
   4   5   5       70.74       73.22      3.89 o 
   5   5   5       28.42       33.95      3.19 o 
   6   5   5        2.60        0.19      3.11 o 
  -6   6   5        0.04        3.39      2.54 o 
  -5   6   5        5.99        7.49      2.42 o 
  -4   6   5        6.60        8.42      2.51 o 
  -3   6   5       99.65      102.62      2.91 o 
  -2   6   5      745.86      757.24      7.06 o 
  -1   6   5       85.89       86.02      2.42 o 
   0   6   5      592.78      659.09      6.17 o 
   1   6   5       57.55       65.54      2.28 o 
   2   6   5       81.04       83.66      2.42 o 
   3   6   5        7.82        7.00      1.32 o 
   4   6   5      436.09      453.69      7.47 o 
   5   6   5       58.29       65.06      3.62 o 
   6   6   5       11.04       14.55      3.12 o 
  -6   7   5       15.07       21.42      3.36 o 
  -5   7   5       21.63       20.40      3.07 o 
  -4   7   5      188.86      185.32      5.43 o 
  -3   7   5      303.67      305.20      6.36 o 
  -2   7   5       17.68       12.82      2.57 o 
  -1   7   5      237.15      241.57      4.76 o 
   0   7   5        0.20        0.00      1.80 o 
   1   7   5      170.05      174.84      4.24 o 
   2   7   5      123.49      119.29      3.67 o 
   3   7   5      178.98      176.44      4.87 o 
   4   7   5      509.86      511.16      8.26 o 
   5   7   5      223.88      209.54      6.98 o 
   6   7   5       46.10       45.52      4.39 o 
  -6   8   5       22.09       23.27      3.65 o 
  -5   8   5      221.78      225.51      6.60 o 
  -4   8   5       40.57       42.04      3.15 o 
  -3   8   5     1853.42     1766.49     12.74 o 
  -2   8   5      211.56      217.11      4.26 o 
  -1   8   5        0.66        1.75      2.09 o 
   0   8   5        2.94        5.35      1.26 o 
   1   8   5      198.03      198.43      3.89 o 
   2   8   5      139.47      135.79      3.43 o 
   3   8   5      291.50      291.73      5.16 o 
   4   8   5        1.55        1.89      2.32 o 
   5   8   5       46.49       50.74      4.28 o 
   6   8   5       81.72       80.91      5.41 o 
  -6   9   5        3.03        4.38      2.95 o 
  -5   9   5        3.30        0.00      3.00 o 
  -4   9   5       43.83       38.25      3.63 o 
  -3   9   5      148.40      139.20      5.25 o 
  -2   9   5        0.03        8.93      2.44 o 
  -1   9   5      302.44      288.27      6.04 o 
   0   9   5      341.63      325.80      5.94 o 
   1   9   5      278.97      280.94      5.60 o 
   2   9   5       85.77       89.41      3.68 o 
   3   9   5      236.24      230.90      6.23 o 
   4   9   5      140.94      139.21      5.12 o 
   5   9   5       93.92       93.49      5.21 o 
   6   9   5       21.00       27.47      3.65 o 
  -5  10   5        5.19        4.16      3.09 o 
  -4  10   5       45.94       37.03      4.36 o 
  -3  10   5      145.59      132.65      5.03 o 
  -2  10   5        0.25        0.00      2.49 o 
  -1  10   5        7.05        5.28      2.60 o 
   0  10   5     1030.80     1021.65      9.26 o 
   1  10   5        5.15        6.03      1.46 o 
   2  10   5       71.23       71.61      2.93 o 
   3  10   5       10.30        7.41      2.79 o 
   4  10   5       96.55      113.88      4.78 o 
   5  10   5       17.35       22.96      2.40 o 
  -5  11   5        0.29        0.00      3.08 o 
  -4  11   5      173.17      164.00      6.73 o 
  -3  11   5       74.86       70.04      4.41 o 
  -2  11   5        2.90        1.12      2.53 o 
  -1  11   5      150.70      152.24      5.32 o 
   0  11   5      264.35      263.30      6.38 o 
   1  11   5      121.46      116.46      4.77 o 
   2  11   5       64.40       71.51      3.88 o 
   3  11   5       28.58       28.24      3.25 o 
   4  11   5       35.87       45.02      3.83 o 
   5  11   5       15.15       12.22      2.21 o 
  -4  12   5       42.08       26.44      4.26 o 
  -3  12   5       27.15       32.76      3.53 o 
  -2  12   5       35.21       38.05      3.78 o 
  -1  12   5       14.00       11.25      3.12 o 
   0  12   5      197.45      208.44      4.86 o 
   1  12   5      121.04      114.61      3.64 o 
   2  12   5      165.21      177.87      5.70 o 
   3  12   5        1.70        2.61      2.60 o 
   4  12   5      105.31      104.33      5.50 o 
  -4  13   5       75.44       78.44      5.93 o 
  -3  13   5        0.02        0.00      2.92 o 
  -2  13   5      164.60      168.43      6.41 o 
  -1  13   5       98.06      101.15      5.14 o 
   0  13   5        4.62        0.00      3.19 o 
   1  13   5       53.10       61.39      3.74 o 
   2  13   5       74.75       79.00      4.73 o 
   3  13   5       26.18       21.68      4.19 o 
   4  13   5        0.05        0.00      3.20 o 
  -3  14   5       62.84       65.64      5.36 o 
  -2  14   5        0.09        0.00      2.98 o 
  -1  14   5        4.24        7.48      1.95 o 
   0  14   5       49.06       54.00      3.10 o 
   1  14   5        1.50        0.00      3.28 o 
   2  14   5       46.52       53.81      3.10 o 
   3  14   5       48.30       49.55      5.23 o 
  -2  15   5       11.62       13.27      3.80 o 
  -1  15   5        7.33        5.84      3.58 o 
   0  15   5        4.30        1.91      3.36 o 
   1  15   5       89.30       88.65      6.35 o 
  -7   0   6       46.19       43.45      4.98 o 
  -6   0   6       20.35       24.93      3.35 o 
  -5   0   6       18.60       19.55      2.55 o 
  -4   0   6      152.44      188.02      4.86 o 
  -3   0   6     1190.13     1272.69      9.75 o 
  -2   0   6      840.76      966.14      7.39 o 
  -1   0   6       57.56       63.15      1.96 o 
   0   0   6     1415.46     1426.91      8.18 o 
   1   0   6     1194.66     1219.16      7.77 o 
   2   0   6        0.52        1.83      1.54 o 
   3   0   6      408.97      403.78      6.06 o 
   4   0   6        0.03        2.45      1.04 o 
   5   0   6       10.14       14.53      2.62 o 
   6   0   6       49.07       46.73      3.68 o 
   7   0   6      100.30      124.92      5.81 o 
  -7   1   6       57.06       64.94      4.75 o 
  -6   1   6      287.63      318.42      6.62 o 
  -5   1   6        1.45        0.00      2.48 o 
  -4   1   6      209.45      219.33      5.24 o 
  -3   1   6       76.79       69.85      2.34 o 
  -2   1   6        1.78        2.68      1.86 o 
  -1   1   6     2037.20     2339.25     11.10 o 
   0   1   6      416.58      521.24      5.09 o 
   1   1   6      215.59      198.05      3.62 o 
   2   1   6       45.23       33.72      2.42 o 
   3   1   6     1200.27     1170.80     10.25 o 
   4   1   6       23.71       25.21      2.61 o 
   5   1   6        1.95        0.00      2.32 o 
   6   1   6      103.22      111.17      5.25 o 
   7   1   6        7.73        7.46      3.47 o 
  -7   2   6        7.40        3.59      3.93 o 
  -5   2   6      157.18      157.29      5.22 o 
  -4   2   6      612.88      618.24      8.03 o 
  -3   2   6      514.81      522.34      5.95 o 
  -2   2   6      530.63      547.35      5.63 o 
  -1   2   6      161.92      185.07      3.16 o 
   0   2   6       48.61       44.46      1.79 o 
   1   2   6        0.01        0.98      1.52 o 
   2   2   6      466.20      479.99      5.24 o 
   3   2   6     1165.88     1129.26      9.62 o 
   4   2   6      160.10      148.14      4.64 o 
   5   2   6      225.00      243.03      6.02 o 
   6   2   6        2.90        5.09      2.72 o 
   7   2   6      108.33      120.39      5.79 o 
  -7   3   6        4.51        8.45      3.24 o 
  -6   3   6       19.73       17.17      3.55 o 
  -5   3   6       63.87       56.79      4.02 o 
  -4   3   6      368.69      390.03      6.80 o 
  -3   3   6      214.60      215.81      4.00 o 
  -2   3   6      621.40      648.27      6.39 o 
  -1   3   6     2117.71     2302.14     11.07 o 
   0   3   6      419.38      510.02      5.71 o 
   1   3   6     1206.64     1278.22      9.19 o 
   2   3   6      276.61      274.48      4.65 o 
   3   3   6       37.57       28.81      2.51 o 
   5   3   6        0.01        0.00      2.37 o 
   6   3   6      166.80      172.61      6.31 o 
  -7   4   6       24.55       31.57      3.94 o 
  -6   4   6        0.30        2.15      2.59 o 
  -5   4   6       28.73       28.04      3.64 o 
  -4   4   6        0.64        0.00      2.49 o 
  -3   4   6       39.05       45.44      2.09 o 
  -2   4   6       61.68       53.69      2.08 o 
  -1   4   6      525.16      580.77      5.80 o 
   0   4   6      284.30      302.31      4.17 o 
   1   4   6      181.35      175.35      3.30 o 
   2   4   6      365.48      380.80      4.89 o 
   3   4   6      289.48      278.80      5.45 o 
   4   4   6     1178.53     1076.13     11.51 o 
   5   4   6      288.30      301.57      6.76 o 
   6   4   6       51.21       51.46      3.97 o 
  -6   5   6      176.87      173.70      6.93 o 
  -5   5   6      162.01      156.12      5.62 o 
  -4   5   6      353.21      359.74      7.04 o 
  -3   5   6       10.60        7.07      2.65 o 
  -2   5   6      249.13      258.05      4.26 o 
  -1   5   6        5.34        5.97      2.25 o 
   0   5   6        2.44        0.61      1.90 o 
   1   5   6      877.27      930.77      9.70 o 
   2   5   6      215.44      206.90      4.66 o 
   3   5   6      274.88      277.43      5.58 o 
   4   5   6      613.53      585.58      9.10 o 
   5   5   6        6.67        6.26      2.47 o 
   6   5   6      124.17      124.48      6.04 o 
  -6   6   6       48.54       52.75      4.53 o 
  -5   6   6       69.91       66.70      4.57 o 
  -4   6   6      109.08      102.92      4.44 o 
  -3   6   6       72.25       83.07      2.74 o 
  -2   6   6      352.62      344.71      5.04 o 
  -1   6   6       93.68       89.15      2.59 o 
   0   6   6      324.43      325.57      4.60 o 
   1   6   6       83.61       95.92      2.73 o 
   2   6   6     1312.18     1320.48      9.76 o 
   3   6   6      684.10      678.04      8.72 o 
   4   6   6      319.98      332.26      6.69 o 
   5   6   6       16.59       16.00      1.97 o 
   6   6   6        1.73        0.00      3.17 o 
  -6   7   6       54.49       56.77      4.62 o 
  -5   7   6        4.19        3.66      3.07 o 
  -4   7   6       59.73       57.10      3.74 o 
  -3   7   6       12.79       13.47      1.92 o 
  -2   7   6       90.23       86.85      3.92 o 
  -1   7   6      536.45      536.17      7.49 o 
   0   7   6      124.19      133.64      4.01 o 
   1   7   6      666.71      706.10      7.99 o 
   2   7   6       72.38       81.35      3.37 o 
   3   7   6      534.26      539.27      8.31 o 
   4   7   6       54.26       56.55      3.71 o 
   5   7   6       15.80       15.46      3.07 o 
   6   7   6      144.07      164.42      6.21 o 
  -6   8   6        1.84        0.00      3.44 o 
  -5   8   6      122.02      117.29      5.93 o 
  -4   8   6       31.61       32.59      3.48 o 
  -3   8   6      403.38      406.03      6.49 o 
  -2   8   6      204.72      224.53      5.40 o 
  -1   8   6      595.10      587.31      8.08 o 
   0   8   6       57.56       56.88      2.35 o 
   1   8   6       62.78       59.54      2.41 o 
   2   8   6       14.21       10.34      1.53 o 
   3   8   6      127.69      131.90      4.78 o 
   4   8   6        8.28        8.65      1.51 o 
   5   8   6       39.98       53.09      2.91 o 
  -5   9   6       15.58       10.14      3.39 o 
  -4   9   6       67.69       78.46      4.12 o 
  -3   9   6      384.52      377.80      8.14 o 
  -2   9   6        0.51        0.00      2.28 o 
  -1   9   6       17.62       23.63      2.84 o 
   0   9   6       89.82       80.15      3.74 o 
   1   9   6       85.81       87.77      3.89 o 
   2   9   6       84.66       86.51      4.03 o 
   3   9   6       15.96       18.72      3.01 o 
   4   9   6       42.01       46.41      3.86 o 
   5   9   6       52.38       51.09      4.44 o 
  -5  10   6       24.81       31.26      3.46 o 
  -4  10   6      100.18       88.56      5.23 o 
  -3  10   6      199.05      169.45      6.28 o 
  -2  10   6       64.64       56.99      3.86 o 
  -1  10   6      223.29      225.09      5.88 o 
   0  10   6        0.46        0.00      2.68 o 
   1  10   6        9.89       10.20      1.68 o 
   2  10   6        0.17        3.18      2.19 o 
   3  10   6       66.71       70.51      4.16 o 
   4  10   6        2.76        1.23      2.67 o 
   5  10   6       63.35       66.54      3.49 o 
  -4  11   6        0.06        3.36      3.12 o 
  -3  11   6       23.57       19.68      3.69 o 
  -2  11   6       47.54       47.29      4.12 o 
  -1  11   6      298.86      311.72      7.39 o 
   0  11   6       40.74       34.12      3.43 o 
   1  11   6       40.75       39.98      3.71 o 
   2  11   6       96.15       89.02      4.87 o 
   3  11   6        9.09        4.51      3.44 o 
   4  11   6        0.25        0.00      2.85 o 
  -4  12   6        4.92        0.00      3.93 o 
  -3  12   6       27.08       27.92      3.67 o 
  -2  12   6        0.23        0.00      3.00 o 
  -1  12   6        1.44        2.81      2.73 o 
   0  12   6        0.26        0.35      2.72 o 
   1  12   6        4.51        1.33      2.77 o 
   2  12   6      242.05      254.72      7.29 o 
   3  12   6        2.37        4.53      2.78 o 
   4  12   6        1.04        0.00      3.43 o 
  -3  13   6        0.09        2.82      2.61 o 
  -2  13   6        4.08        4.54      2.94 o 
  -1  13   6        5.62       11.33      2.95 o 
   0  13   6        0.83        0.00      2.73 o 
   1  13   6       20.94       21.70      3.85 o 
   2  13   6        0.35        0.50      2.99 o 
   3  13   6       55.66       56.68      5.00 o 
  -2  14   6        0.01        2.56      2.78 o 
  -1  14   6       11.61        9.47      3.61 o 
   0  14   6       20.72       13.96      3.79 o 
   1  14   6       53.18       55.91      4.25 o 
   2  14   6       45.06       39.70      2.92 o 
   0  15   6       15.65       15.64      4.02 o 
  -6   1   7       60.80       50.93      4.98 o 
  -5   1   7      130.29      127.60      5.14 o 
  -4   1   7       22.72       15.95      2.78 o 
  -3   1   7       76.55       76.90      2.63 o 
  -2   1   7       34.79       35.56      1.96 o 
  -1   1   7       42.18       49.48      1.98 o 
   0   1   7       16.14       16.40      1.48 o 
   1   1   7        5.47       10.73      1.22 o 
   2   1   7      146.33      160.22      4.04 o 
   3   1   7       22.01       18.40      2.43 o 
   4   1   7        1.53        4.24      1.13 o 
   5   1   7        5.42        6.47      1.43 o 
   6   1   7        2.32        5.29      2.67 o 
  -5   2   7       12.65        9.69      3.33 o 
  -4   2   7        1.67        1.91      2.48 o 
  -3   2   7        5.24        0.50      2.76 o 
  -2   2   7     1251.71     1334.61      9.71 o 
  -1   2   7      102.13      108.17      2.80 o 
   0   2   7      583.20      651.66      6.21 o 
   1   2   7        3.78        1.46      2.06 o 
   2   2   7        0.43        0.62      1.87 o 
   3   2   7       22.31       16.89      3.00 o 
   4   2   7       31.42       20.92      2.73 o 
   5   2   7       92.34       79.91      4.56 o 
   6   2   7        9.94        0.00      3.53 o 
  -6   3   7        0.32        0.00      2.86 o 
  -5   3   7      167.63      157.11      5.67 o 
  -4   3   7       45.94       50.65      3.37 o 
  -3   3   7        2.69        3.43      2.28 o 
  -2   3   7        3.54        5.75      2.40 o 
  -1   3   7       18.34       19.96      1.65 o 
   0   3   7      349.54      369.24      5.39 o 
   1   3   7      307.27      358.15      5.64 o 
   2   3   7       70.66       79.67      3.12 o 
   3   3   7      235.77      235.09      5.59 o 
   5   3   7       32.85       16.30      3.61 o 
   6   3   7       43.69       40.11      4.34 o 
  -6   4   7       36.33       27.93      4.35 o 
  -5   4   7      268.70      263.95      7.26 o 
  -4   4   7       22.46       14.59      3.15 o 
  -3   4   7        5.70        6.92      1.38 o 
  -2   4   7       13.36       10.24      2.73 o 
  -1   4   7        4.75        7.25      1.22 o 
   0   4   7       12.86       13.49      1.31 o 
   1   4   7      111.09      109.71      2.92 o 
   2   4   7       17.17       23.48      1.72 o 
   3   4   7      432.38      448.38      7.10 o 
   4   4   7       92.85       86.67      3.82 o 
   5   4   7       43.69       53.77      3.72 o 
   6   4   7       20.70       17.13      2.10 o 
  -6   5   7        9.72       10.16      3.45 o 
  -5   5   7        1.72        1.68      2.59 o 
  -4   5   7      264.20      257.44      6.68 o 
  -3   5   7        1.19        0.00      2.45 o 
  -2   5   7      108.25      121.67      3.16 o 
  -1   5   7        0.93        1.80      1.88 o 
   0   5   7        1.98        3.87      2.08 o 
   1   5   7      323.71      342.71      5.90 o 
   2   5   7      648.90      648.78      8.26 o 
   3   5   7       80.53       86.07      3.50 o 
   4   5   7       60.79       58.08      4.18 o 
   5   5   7       15.04       12.18      3.05 o 
   6   5   7        3.29        0.00      3.12 o 
  -6   6   7       57.46       52.34      4.65 o 
  -5   6   7       12.16        8.41      3.61 o 
  -4   6   7       36.52       35.67      3.32 o 
  -3   6   7       34.85       34.95      2.21 o 
  -2   6   7      244.84      236.56      4.58 o 
  -1   6   7        0.01        0.06      2.16 o 
   0   6   7      329.09      354.31      5.21 o 
   1   6   7      124.44      133.02      4.25 o 
   2   6   7        5.10        3.20      2.47 o 
   3   6   7       12.41       15.06      2.75 o 
   4   6   7      195.84      186.79      5.64 o 
   5   6   7       65.35       70.23      4.34 o 
   6   6   7       11.06       12.73      3.64 o 
  -6   7   7        0.00        0.00      3.13 o 
  -5   7   7        8.59        9.13      3.39 o 
  -4   7   7        6.20        0.08      3.06 o 
  -3   7   7      126.39      123.68      5.02 o 
  -2   7   7      215.83      212.27      5.73 o 
  -1   7   7      741.48      694.58      9.21 o 
   0   7   7      104.33       98.14      4.18 o 
   1   7   7      182.03      180.24      4.92 o 
   2   7   7       82.25       85.92      4.20 o 
   3   7   7      381.65      368.19      7.44 o 
   4   7   7       33.92       40.22      3.29 o 
   5   7   7        4.93        1.27      3.10 o 
  -5   8   7        6.66        4.57      3.47 o 
  -4   8   7       16.62       13.10      3.25 o 
  -3   8   7        2.89        0.40      3.04 o 
  -2   8   7        1.15        5.84      1.45 o 
  -1   8   7       11.59       14.62      3.13 o 
   0   8   7      472.12      454.78      6.28 o 
   1   8   7        7.64        7.36      1.59 o 
   2   8   7      144.12      157.28      5.06 o 
   3   8   7      462.24      458.05      8.80 o 
   4   8   7       20.43       19.03      3.25 o 
   5   8   7       24.97       23.76      4.06 o 
  -5   9   7       53.01       59.42      4.27 o 
  -4   9   7       14.51        8.03      3.68 o 
  -3   9   7        0.69        1.36      3.14 o 
  -2   9   7      180.31      183.35      5.89 o 
  -1   9   7      286.32      272.59      7.15 o 
   0   9   7        2.00        4.11      1.61 o 
   1   9   7        9.23       11.64      2.88 o 
   2   9   7       10.96       10.11      2.82 o 
   3   9   7      128.19      116.56      5.32 o 
   4   9   7       19.27       21.00      3.32 o 
   5   9   7        2.79        2.08      2.00 o 
  -5  10   7       10.57        8.99      3.97 o 
  -4  10   7       30.68       31.01      4.31 o 
  -3  10   7      140.43      129.66      5.41 o 
  -2  10   7       58.75       55.59      3.83 o 
  -1  10   7        8.12        8.12      2.89 o 
   0  10   7      244.95      249.80      5.16 o 
   1  10   7       38.00       48.85      2.53 o 
   2  10   7       12.91        9.53      3.44 o 
   3  10   7      117.35      113.20      5.34 o 
   4  10   7        4.52        3.03      2.76 o 
  -4  11   7      311.55      288.30      9.76 o 
  -3  11   7       17.31       25.41      3.81 o 
  -2  11   7        0.14        0.00      2.91 o 
  -1  11   7       21.90       20.60      3.61 o 
   0  11   7        1.98        3.57      2.59 o 
   1  11   7       65.92       68.12      4.18 o 
   2  11   7      192.45      184.88      6.83 o 
   3  11   7       13.53       12.69      2.01 o 
   4  11   7       48.70       51.13      4.78 o 
  -3  12   7        2.80        4.44      3.22 o 
  -2  12   7       90.65       92.70      5.52 o 
  -1  12   7       52.32       44.55      4.60 o 
   0  12   7       39.27       44.65      2.72 o 
   1  12   7        8.72       11.16      1.94 o 
   2  12   7        9.17        5.52      3.41 o 
   3  12   7      100.36      106.15      5.84 o 
  -2  13   7        9.38        9.42      3.72 o 
  -1  13   7      208.65      203.70      7.48 o 
   0  13   7       89.38      108.06      4.97 o 
   1  13   7       67.95       78.54      5.15 o 
   2  13   7        0.21        0.00      3.23 o 
  -1  14   7        8.59        3.05      4.13 o 
   0  14   7       40.78       37.28      4.78 o 
   1  14   7       15.82       21.61      3.83 o 
  -6   0   8       30.97       24.50      5.05 o 
  -5   0   8        5.11       12.82      2.84 o 
  -4   0   8      176.65      173.71      5.56 o 
  -3   0   8      114.23      124.48      3.69 o 
  -2   0   8     1151.87     1144.82      9.45 o 
  -1   0   8        5.46        7.87      1.49 o 
   0   0   8       24.79       19.68      1.71 o 
   1   0   8      205.86      214.12      4.74 o 
   2   0   8      352.95      358.53      6.14 o 
   3   0   8      661.53      646.86      8.96 o 
   4   0   8      773.00      709.57      9.96 o 
   5   0   8      186.15      176.26      6.19 o 
   6   0   8      335.93      360.79      9.62 o 
  -6   1   8      239.75      250.75      7.97 o 
  -5   1   8      183.60      192.06      6.34 o 
  -4   1   8       23.09       24.83      3.24 o 
  -3   1   8      650.30      638.69      7.89 o 
  -2   1   8       65.54       63.01      2.54 o 
  -1   1   8      683.31      752.03      7.47 o 
   0   1   8      551.74      579.76      7.25 o 
   1   1   8      127.35      133.19      3.94 o 
   2   1   8     1805.55     1734.41     13.26 o 
   3   1   8      262.18      268.41      5.85 o 
   4   1   8       34.94       37.38      3.28 o 
   5   1   8       90.81       81.37      5.21 o 
   6   1   8       60.79       46.47      5.45 o 
  -5   2   8      144.90      138.98      5.71 o 
  -4   2   8       81.27       80.39      4.30 o 
  -3   2   8       85.59       88.52      3.26 o 
  -2   2   8      228.12      243.86      4.55 o 
  -1   2   8        7.25        2.42      2.43 o 
   0   2   8       49.77       49.18      2.25 o 
   1   2   8      632.64      620.49      6.78 o 
   2   2   8       25.21       20.08      3.03 o 
   3   2   8      464.60      453.54      7.59 o 
   4   2   8      115.14      107.12      4.63 o 
   5   2   8       16.54       16.94      3.03 o 
   6   2   8       86.77       98.56      5.32 o 
  -6   3   8       11.57       14.74      3.40 o 
  -5   3   8        8.24        5.79      3.25 o 
  -4   3   8       76.52       77.71      4.28 o 
  -3   3   8      297.70      310.46      5.43 o 
  -2   3   8        0.61        1.03      2.64 o 
  -1   3   8      281.22      289.05      5.80 o 
   0   3   8       79.48       69.95      3.62 o 
   1   3   8      210.64      213.80      4.94 o 
   2   3   8     1360.61     1355.54     12.28 o 
   3   3   8       89.76       85.61      3.91 o 
   5   3   8      159.17      149.47      6.28 o 
   6   3   8       11.41       13.42      3.39 o 
  -6   4   8        3.10        2.75      3.22 o 
  -5   4   8        9.11       12.11      2.97 o 
  -4   4   8        5.50        7.17      2.75 o 
  -3   4   8      362.62      376.64      6.10 o 
  -2   4   8     1242.96     1250.05     10.37 o 
  -1   4   8      199.75      193.63      4.10 o 
   0   4   8       55.20       59.85      2.44 o 
   1   4   8      312.22      303.08      4.94 o 
   2   4   8       70.77       73.61      3.60 o 
   3   4   8       41.69       43.16      3.39 o 
   4   4   8       67.47       66.21      3.80 o 
   5   4   8       72.87       81.25      4.80 o 
  -6   5   8        8.54        8.12      3.53 o 
  -5   5   8       68.44       66.89      4.46 o 
  -4   5   8        4.12        4.21      2.71 o 
  -3   5   8       53.03       59.71      4.05 o 
  -2   5   8        1.38        0.97      3.06 o 
  -1   5   8       76.48       74.67      3.86 o 
   0   5   8      115.52      119.73      4.12 o 
   1   5   8      319.85      337.40      6.43 o 
   2   5   8      518.28      521.33      8.03 o 
   3   5   8       19.77       20.64      2.62 o 
   4   5   8      108.59      112.96      4.80 o 
   5   5   8       54.22       60.49      4.54 o 
  -5   6   8        0.08        0.00      3.49 o 
  -4   6   8       73.11       83.19      4.45 o 
  -3   6   8      165.68      161.74      4.44 o 
  -2   6   8      703.60      736.94      8.30 o 
  -1   6   8      129.75      119.24      4.39 o 
   0   6   8      181.56      204.19      4.35 o 
   1   6   8       69.03       57.52      3.72 o 
   2   6   8       88.14       87.54      4.09 o 
   3   6   8      256.34      259.08      6.23 o 
   4   6   8       82.75       91.03      4.61 o 
   5   6   8       20.91       25.39      3.73 o 
  -5   7   8       77.02       75.07      5.59 o 
  -4   7   8       29.56       22.40      3.60 o 
  -3   7   8      133.73      144.81      5.41 o 
  -2   7   8       36.37       29.37      3.74 o 
  -1   7   8       72.20       77.22      3.90 o 
   0   7   8      246.16      260.00      6.23 o 
   1   7   8      101.28       81.43      4.67 o 
   2   7   8       13.23       16.10      2.93 o 
   3   7   8        0.04        2.88      2.54 o 
   4   7   8       51.42       61.71      4.16 o 
   5   7   8      103.73       98.93      5.75 o 
  -5   8   8       31.10       36.50      4.52 o 
  -4   8   8       22.65       28.50      3.22 o 
  -3   8   8       19.38       19.59      2.35 o 
  -2   8   8      190.78      199.99      5.86 o 
  -1   8   8        0.01        0.00      2.58 o 
   0   8   8       91.38       95.35      3.44 o 
   1   8   8      289.73      311.73      6.70 o 
   2   8   8        9.64       10.89      3.45 o 
   3   8   8      258.91      258.52      7.35 o 
   4   8   8        8.49       11.24      3.11 o 
   5   8   8       33.90       45.45      4.13 o 
  -4   9   8       18.28       23.54      3.37 o 
  -3   9   8       43.81       52.64      4.42 o 
  -2   9   8       81.68       87.74      4.56 o 
  -1   9   8       21.34       10.74      3.27 o 
   0   9   8      182.78      192.81      5.96 o 
   1   9   8       89.90       93.44      4.67 o 
   2   9   8      717.15      716.16     11.22 o 
   3   9   8       14.11       11.54      3.17 o 
   4   9   8        6.16        2.77      3.32 o 
  -4  10   8      153.78      128.19      7.32 o 
  -3  10   8       60.40       46.00      4.65 o 
  -2  10   8      137.65      136.72      5.59 o 
  -1  10   8       75.71       69.80      4.67 o 
   0  10   8       20.46       20.61      3.60 o 
   1  10   8       44.99       50.94      2.80 o 
   2  10   8       39.77       37.28      4.27 o 
   3  10   8       23.49       20.53      3.60 o 
   4  10   8       11.26       12.19      3.38 o 
  -3  11   8       19.83       21.00      3.92 o 
  -2  11   8       32.63       30.36      3.92 o 
  -1  11   8       35.23       32.06      4.36 o 
   0  11   8       75.57       82.83      4.45 o 
   1  11   8        0.83        2.96      2.51 o 
   2  11   8       71.80       66.90      4.95 o 
   3  11   8        2.53        2.84      2.99 o 
  -2  12   8        1.70        1.57      3.16 o 
  -1  12   8        2.18        0.00      3.59 o 
   0  12   8       45.20       36.20      4.65 o 
   1  12   8        0.31        0.00      3.43 o 
   2  12   8        1.60        5.27      1.56 o 
  -1  13   8        8.96        6.48      3.97 o 
   0  13   8        1.13        2.16      3.33 o 
   1  13   8        3.24        2.62      3.03 o 
  -6   1   9       75.49       92.04      5.14 o 
  -5   1   9       18.68       20.89      3.37 o 
  -4   1   9       24.77       18.12      3.82 o 
  -3   1   9       83.96       81.32      3.23 o 
  -2   1   9       12.98       18.18      2.06 o 
  -1   1   9       41.89       43.49      2.21 o 
   0   1   9      174.71      183.59      5.01 o 
   1   1   9      219.80      226.03      5.40 o 
   2   1   9       32.17       30.16      3.19 o 
   3   1   9      116.90      118.11      4.79 o 
   4   1   9        0.85        0.00      2.70 o 
   5   1   9       10.89       10.23      3.37 o 
  -5   2   9       41.69       42.83      4.09 o 
  -4   2   9       13.18       10.57      3.49 o 
  -3   2   9        9.20        1.09      3.59 o 
  -2   2   9       11.51       14.82      2.02 o 
  -1   2   9        0.95        0.00      2.78 o 
   0   2   9       66.61       72.57      2.72 o 
   1   2   9      335.11      335.42      5.58 o 
   2   2   9        9.60        9.79      1.52 o 
   3   2   9      297.20      281.22      6.80 o 
   4   2   9       50.40       47.39      3.79 o 
   5   2   9       37.22       30.14      3.92 o 
  -5   3   9       22.68       30.32      3.45 o 
  -4   3   9      156.57      150.79      5.97 o 
  -3   3   9       20.50       20.75      2.34 o 
  -2   3   9        0.58        1.75      2.85 o 
  -1   3   9        0.06        0.00      2.73 o 
   0   3   9      141.42      152.64      4.73 o 
   1   3   9      179.21      172.97      5.13 o 
   2   3   9        6.57        7.69      2.43 o 
   3   3   9       75.31       66.19      4.01 o 
   5   3   9       14.28       11.88      3.09 o 
  -5   4   9        5.24        6.01      2.90 o 
  -4   4   9        0.45        0.00      3.19 o 
  -3   4   9      315.09      335.32      6.20 o 
  -2   4   9      219.95      217.73      5.05 o 
  -1   4   9      179.99      180.65      4.73 o 
   0   4   9       86.22       78.48      2.92 o 
   1   4   9      558.91      580.73      8.62 o 
   2   4   9       38.51       45.63      2.96 o 
   3   4   9        0.19        0.00      2.84 o 
   4   4   9        0.67        1.11      2.44 o 
   5   4   9        0.55        0.00      3.49 o 
  -5   5   9        0.66        0.00      3.46 o 
  -4   5   9        4.56        0.00      3.41 o 
  -3   5   9        0.60        0.00      3.35 o 
  -2   5   9       49.93       41.81      3.91 o 
  -1   5   9        4.75        7.10      1.56 o 
   0   5   9       27.34       24.91      3.15 o 
   1   5   9      110.87      127.82      4.65 o 
   2   5   9      133.22      131.42      5.04 o 
   3   5   9       76.08       69.19      4.20 o 
   4   5   9        7.97        9.47      2.66 o 
   5   5   9       27.69       30.75      3.88 o 
  -5   6   9        0.20        3.60      3.07 o 
  -4   6   9       31.53       33.94      3.72 o 
  -3   6   9       21.78       21.63      2.33 o 
  -2   6   9      165.63      156.83      4.56 o 
  -1   6   9      104.75       98.71      4.53 o 
   0   6   9       42.64       48.00      3.66 o 
   1   6   9        2.00        0.00      2.92 o 
   2   6   9       58.70       59.10      4.14 o 
   3   6   9        3.25        0.00      3.08 o 
   4   6   9      106.69      107.62      5.64 o 
   5   6   9       54.92       56.63      4.44 o 
  -5   7   9       17.99       15.87      4.32 o 
  -4   7   9       53.70       56.51      4.50 o 
  -3   7   9        0.01        0.00      3.19 o 
  -2   7   9        9.37        9.26      3.34 o 
  -1   7   9       24.34       14.62      3.42 o 
   0   7   9       29.82       36.09      3.38 o 
   1   7   9       55.83       50.19      4.08 o 
   2   7   9       21.82       22.62      3.13 o 
   3   7   9       28.53       25.41      3.52 o 
   4   7   9       12.50        8.73      3.81 o 
  -4   8   9       38.06       32.34      4.46 o 
  -3   8   9       68.24       57.44      5.23 o 
  -2   8   9       12.04        5.36      3.25 o 
  -1   8   9        4.05        2.40      2.93 o 
   0   8   9      137.97      131.74      4.24 o 
   1   8   9       13.18        9.61      2.15 o 
   2   8   9        0.01        0.73      2.73 o 
   3   8   9       36.37       29.87      4.09 o 
   4   8   9       83.84       87.42      5.54 o 
  -4   9   9       11.10       12.83      3.96 o 
  -3   9   9       73.76       85.43      4.94 o 
  -2   9   9       62.87       77.89      4.78 o 
  -1   9   9       17.08       13.50      3.54 o 
   0   9   9       50.60       50.96      3.93 o 
   1   9   9       83.33       77.93      5.10 o 
   2   9   9       47.69       45.39      4.34 o 
   3   9   9        0.10        0.00      3.16 o 
  -3  10   9       18.74       26.40      3.38 o 
  -2  10   9       12.02       12.87      3.84 o 
  -1  10   9      254.89      274.85      7.78 o 
   0  10   9       19.31       22.60      3.24 o 
   1  10   9       18.41       27.47      2.36 o 
   2  10   9        0.42        0.00      3.34 o 
   3  10   9       11.80        7.82      3.91 o 
  -2  11   9       71.90       72.85      5.18 o 
  -1  11   9        0.10        0.00      2.95 o 
   0  11   9       69.90       77.07      5.32 o 
   1  11   9        0.51        0.00      3.40 o 
   2  11   9      220.36      213.67      8.25 o 
  -1  12   9      129.12      123.22      6.24 o 
   0  12   9        7.05        6.96      3.63 o 
   1  12   9      120.93      128.25      6.40 o 
  -5   0  10       75.32       71.72      5.00 o 
  -4   0  10       17.74       21.89      3.72 o 
  -3   0  10       24.81       24.43      2.53 o 
  -2   0  10        0.00        0.00      2.91 o 
  -1   0  10      185.38      186.28      4.31 o 
   0   0  10      156.73      152.83      4.39 o 
   1   0  10      280.60      284.53      6.59 o 
   2   0  10        0.13        2.28      3.18 o 
   3   0  10       98.62       85.85      4.82 o 
   4   0  10      215.17      196.79      6.67 o 
   5   0  10       48.97       52.67      4.88 o 
  -5   1  10        3.77        7.83      3.10 o 
  -4   1  10      382.07      382.43      9.10 o 
  -3   1  10      283.87      279.87      5.96 o 
  -2   1  10      203.83      212.95      4.83 o 
  -1   1  10       12.99       10.18      3.16 o 
   0   1  10     1090.90     1095.09     12.29 o 
   1   1  10      472.20      450.88      8.72 o 
   2   1  10      831.14      787.03     10.95 o 
   3   1  10       38.81       42.71      3.38 o 
   4   1  10        2.74        5.29      1.63 o 
   5   1  10      134.06      141.00      6.85 o 
  -5   2  10        2.17        0.00      3.84 o 
  -4   2  10        1.44        7.48      3.26 o 
  -3   2  10      205.81      199.46      5.44 o 
  -2   2  10       32.27       27.30      2.39 o 
  -1   2  10      165.82      165.38      4.41 o 
   0   2  10       12.96       13.98      2.15 o 
   1   2  10      661.59      667.07      9.56 o 
   2   2  10       94.05       93.35      4.51 o 
   3   2  10       18.59       13.42      3.16 o 
   4   2  10      140.97      134.11      5.86 o 
   5   2  10       50.51       49.49      5.04 o 
  -5   3  10       25.36       20.47      4.50 o 
  -4   3  10      171.06      165.16      6.49 o 
  -3   3  10      397.95      388.20      7.17 o 
  -2   3  10       66.91       72.34      3.19 o 
  -1   3  10       90.19       91.82      4.25 o 
   0   3  10       17.71       18.89      3.02 o 
   1   3  10      196.12      190.33      5.80 o 
   2   3  10      244.51      225.12      6.55 o 
   3   3  10      308.41      308.76      7.88 o 
  -5   4  10        7.04        1.85      4.02 o 
  -4   4  10       35.36       39.81      4.07 o 
  -3   4  10      137.84      131.78      4.61 o 
  -2   4  10      283.08      271.83      5.80 o 
  -1   4  10      100.80       99.58      4.97 o 
   0   4  10      267.86      264.78      6.49 o 
   1   4  10      146.18      147.76      5.30 o 
   2   4  10       18.97       22.59      2.85 o 
   3   4  10       28.18       24.00      3.45 o 
   4   4  10      159.71      168.17      6.23 o 
  -4   5  10      121.81      117.31      6.08 o 
  -3   5  10       45.16       47.18      3.14 o 
  -2   5  10        0.18        0.00      3.04 o 
  -1   5  10        7.07        8.65      2.93 o 
   0   5  10        5.74        9.01      3.31 o 
   1   5  10      125.43      120.83      5.16 o 
   2   5  10        9.95       10.18      2.90 o 
   3   5  10       98.14       92.41      5.58 o 
   4   5  10        1.02        0.00      2.98 o 
  -4   6  10       11.49       10.16      3.65 o 
  -3   6  10      339.56      316.86      6.81 o 
  -2   6  10        0.16        0.00      3.18 o 
  -1   6  10       25.70       25.05      3.72 o 
   0   6  10       76.65       80.82      4.55 o 
   1   6  10      432.28      416.79      8.67 o 
   2   6  10        0.46        1.19      2.68 o 
   3   6  10       21.12       22.83      3.67 o 
   4   6  10       33.92       36.71      4.35 o 
  -4   7  10        2.42        2.58      3.52 o 
  -3   7  10       56.51       50.40      4.93 o 
  -2   7  10       60.93       64.86      4.42 o 
  -1   7  10        0.09        0.00      3.23 o 
   0   7  10      133.78      136.40      5.74 o 
   1   7  10      292.50      287.94      7.85 o 
   2   7  10       15.74       13.45      3.41 o 
   3   7  10       65.03       70.46      4.60 o 
  -3   8  10       69.26       61.34      5.28 o 
  -2   8  10       19.24       16.89      3.91 o 
  -1   8  10      135.98      146.98      5.74 o 
   0   8  10        2.39        0.00      3.35 o 
   1   8  10      145.91      151.18      5.66 o 
   2   8  10        2.09        4.48      3.11 o 
   3   8  10       25.06       31.76      3.43 o 
  -3   9  10       46.48       39.58      4.94 o 
  -2   9  10       35.66       33.80      4.33 o 
  -1   9  10       16.56       16.51      3.98 o 
   0   9  10       23.37       13.45      4.07 o 
   1   9  10        0.19        1.11      3.10 o 
   2   9  10      100.65       97.66      5.75 o 
  -2  10  10       18.04       16.05      3.98 o 
  -1  10  10      149.46      141.55      6.68 o 
   0  10  10        0.13        0.00      3.34 o 
   1  10  10       50.56       54.85      4.63 o 
   2  10  10      114.56      130.85      6.47 o 
   0  11  10       34.23       38.97      4.54 o 
  -4   1  11       17.15       19.75      4.40 o 
  -3   1  11        4.13        2.10      3.54 o 
  -2   1  11        3.37        4.75      1.83 o 
  -1   1  11      279.03      277.31      7.17 o 
   0   1  11      230.16      224.43      7.11 o 
   1   1  11        5.11        3.25      3.31 o 
   2   1  11       20.52       15.41      3.54 o 
   3   1  11        0.94        0.00      3.11 o 
   4   1  11       29.55       30.11      4.03 o 
  -4   2  11        5.35        4.58      3.85 o 
  -3   2  11      173.59      157.16      5.15 o 
  -2   2  11       10.25       10.87      3.65 o 
  -1   2  11       43.20       42.58      4.08 o 
   0   2  11        0.50        0.00      3.23 o 
   1   2  11      152.35      141.18      5.50 o 
   2   2  11      125.69      121.19      5.45 o 
   3   2  11        2.56        0.00      3.24 o 
   4   2  11        5.97        0.00      3.66 o 
  -4   3  11       42.24       41.29      4.63 o 
  -3   3  11       10.13       11.29      2.17 o 
  -2   3  11        6.27        6.29      1.99 o 
  -1   3  11        0.91        2.74      3.14 o 
   0   3  11        4.68        1.69      3.63 o 
   1   3  11        0.20        3.38      1.69 o 
   2   3  11       10.83       11.08      3.25 o 
   3   3  11       87.20       85.80      5.22 o 
  -4   4  11       13.38       16.88      3.74 o 
  -3   4  11        3.56        6.38      3.33 o 
  -2   4  11        3.10        0.00      3.63 o 
  -1   4  11       33.88       32.19      4.02 o 
   0   4  11       66.32       76.43      4.40 o 
   1   4  11      168.71      156.83      5.86 o 
   2   4  11       25.28       34.22      3.32 o 
   3   4  11       34.29       43.72      4.04 o 
  -3   5  11        0.07        0.00      3.68 o 
  -2   5  11        1.55        3.77      3.05 o 
  -1   5  11       58.32       60.64      4.66 o 
   0   5  11        5.19        0.00      3.51 o 
   1   5  11        2.09        1.90      3.31 o 
   2   5  11        4.06        3.15      2.91 o 
   3   5  11       64.58       52.25      5.49 o 
  -3   6  11        0.83        0.00      3.75 o 
  -2   6  11       45.04       38.44      4.79 o 
  -1   6  11       39.07       36.46      4.27 o 
   0   6  11      212.66      210.52      6.77 o 
   1   6  11       18.17       16.75      3.70 o 
   2   6  11       73.53       78.05      4.61 o 
   3   6  11        0.24        3.12      3.01 o 
  -3   7  11        0.09        1.96      3.30 o 
  -2   7  11       13.23       14.29      3.91 o 
  -1   7  11       29.63       22.89      3.82 o 
   0   7  11       26.57       29.11      4.06 o 
   1   7  11        6.19        0.00      3.76 o 
   2   7  11       65.61       62.69      4.82 o 
  -2   8  11      128.05      127.57      6.29 o 
  -1   8  11        4.24        6.57      3.38 o 
   0   8  11       19.21       25.10      3.80 o 
   1   8  11        7.13        4.66      3.41 o 
   2   8  11       51.55       60.05      4.91 o 
  -1   9  11       30.15       24.76      4.84 o 
   0   9  11       39.35       46.29      3.94 o 
   1   9  11       61.98       72.42      5.14 o 
  -3   0  12       88.77       82.77      4.10 o 
  -2   0  12       47.02       43.70      3.05 o 
  -1   0  12        6.30        0.00      3.74 o 
   0   0  12      136.66      131.44      5.72 o 
   1   0  12        6.85        7.19      3.35 o 
   2   0  12       96.52      113.91      5.49 o 
   3   0  12        9.03       10.84      2.93 o 
  -3   1  12        3.89        6.47      3.34 o 
  -2   1  12       21.14       21.24      2.60 o 
  -1   1  12       40.08       39.75      4.58 o 
   0   1  12      161.76      142.47      6.38 o 
   1   1  12       98.09       80.51      5.68 o 
   2   1  12       52.07       46.96      4.71 o 
   3   1  12      138.30      116.77      6.84 o 
  -3   2  12       12.13       14.17      2.55 o 
  -2   2  12        1.68        0.00      3.93 o 
  -1   2  12       16.73       12.40      4.11 o 
   0   2  12      166.02      166.99      5.96 o 
   1   2  12       26.13       22.32      4.06 o 
   2   2  12       87.32       82.44      5.76 o 
   3   2  12       43.48       39.97      4.73 o 
  -3   3  12        9.83       10.71      3.90 o 
  -2   3  12       92.83      100.12      4.27 o 
  -1   3  12      536.73      530.98     11.24 o 
   0   3  12        0.04        0.00      3.89 o 
   1   3  12      100.64       94.09      5.62 o 
   2   3  12        0.26        3.66      2.99 o 
  -3   4  12       28.41       30.17      4.52 o 
  -2   4  12       65.19       62.79      3.46 o 
  -1   4  12        5.25        4.95      3.86 o 
   0   4  12      628.84      591.23     11.74 o 
   1   4  12       94.57       83.97      5.50 o 
   2   4  12       82.56       76.42      5.50 o 
  -2   5  12       20.14       23.37      3.82 o 
  -1   5  12       65.14       56.27      5.33 o 
   0   5  12        3.75        0.00      4.34 o 
   1   5  12      252.63      252.27      8.39 o 
   2   5  12      167.25      148.96      7.06 o 
  -2   6  12       45.10       34.10      5.10 o 
  -1   6  12        9.81        6.73      3.93 o 
   0   6  12      339.10      345.31      8.88 o 
   1   6  12       16.10       11.52      4.02 o 
   0   7  12        0.98        5.33      3.73 o 
  -1   1  13       99.57       86.98      5.95 o 
   0   1  13        1.61        0.66      3.50 o 
   1   1  13        7.96        3.53      4.06 o 
  -1   2  13       20.31        0.11      5.24 o 
   0   2  13        0.25        0.00      3.64 o 
   0   3  13        0.06        0.45      3.62 o 
                                                 
